# Supplementary material for: MicroRNA 483‐3p overexpression unleashes invasive growth of metastatic colorectal cancer via NDRG1 downregulation and ensuing activation of the ERBB3/AKT axis
Source: Mol Oncol. 2023 Mar 19;17(7):1280–301. doi: 10.1002/1878-0261.13408 (PMC10323897; doi:10.1002/1878-0261.13408)
Supplement: Supplementary file 2 — Table S3. Dataset: differentially expressed genes in CRC264, CRC264miR, CRC327, and CRC327miR. [file MOL2-17-1280-s002.xlsx]

## Sheet: CRC327mir_vs_CRC327
ensID	symbol	Log2FC	pvalue	FDR
ENSG00000103375	AQP8	-2.8751	1.38228e-24	9.51629e-21
ENSG00000174992	ZG16	-2.98806	7.964e-16	3.06963e-12
ENSG00000104419	NDRG1	-1.91401	8.91751e-16	3.06963e-12
ENSG00000165376	CLDN2	3.47528	1.38152e-14	3.80443e-11
ENSG00000160180	TFF3	-1.76165	2.88463e-13	6.61974e-10
ENSG00000155850	SLC26A2	-1.66642	5.00873e-12	9.85218e-09
ENSG00000187134	AKR1C1	2.0474	7.0603e-11	1.16807e-07
ENSG00000117148	ACTL8	1.57287	7.63501e-11	1.16807e-07
ENSG00000124253	PCK1	-2.06889	1.50652e-09	2.07433e-06
ENSG00000110911	SLC11A2	-1.43118	5.03234e-08	6.29911e-05
ENSG00000007306	CEACAM7	-2.19366	1.67779e-07	0.000192512
ENSG00000157087	ATP2B2	4.53955	5.6727e-07	0.000600827
ENSG00000172137	CALB2	2.01891	6.67053e-07	0.000656047
ENSG00000146376	ARHGAP18	1.36879	8.504e-07	0.000764679
ENSG00000159166	LAD1	1.37891	8.8858e-07	0.000764679
ENSG00000100867	DHRS2	2.0197	1.36584e-06	0.00110625
ENSG00000101443	WFDC2	-2.67935	1.90591e-06	0.00145791
ENSG00000153902	LGI4	-1.81643	3.44346e-06	0.00249542
ENSG00000185100	ADSSL1	-6.18939	3.83521e-06	0.00257926
ENSG00000197635	DPP4	2.07361	3.93381e-06	0.00257926
ENSG00000198074	AKR1B10	1.55933	4.26923e-06	0.00267195
ENSG00000166165	CKB	-0.972446	1.1745e-05	0.00703115
ENSG00000172889	EGFL7	-2.27089	1.33982e-05	0.00768666
ENSG00000257913	DDN-AS1	1.63228	1.64247e-05	0.00904604
ENSG00000277161	PIGW	1.27151	3.07755e-05	0.016298
ENSG00000116771	AGMAT	1.28178	3.21222e-05	0.0163811
ENSG00000101000	PROCR	1.34516	3.65745e-05	0.0179855
ENSG00000189337	KAZN	-2.09875	4.25108e-05	0.020066
ENSG00000102934	PLLP	1.62259	4.49282e-05	0.020066
ENSG00000105289	TJP3	1.59169	4.51773e-05	0.020066
ENSG00000113722	CDX1	1.055	4.70544e-05	0.0202466
ENSG00000236609	ZNF853	-5.69895	5.25563e-05	0.021866
ENSG00000196810	CTBP1-DT	2.42958	5.43039e-05	0.021866
ENSG00000163328	GPR155	-1.51716	5.55821e-05	0.021866
ENSG00000213762	ZNF134	-1.86295	5.72217e-05	0.0218857
ENSG00000127951	FGL2	5.88627	6.17907e-05	0.022636
ENSG00000131187	F12	0.997887	6.24713e-05	0.022636
ENSG00000078328	RBFOX1	5.72614	7.9634e-05	0.0278017
ENSG00000064787	BCAS1	-1.60624	8.07662e-05	0.0278017
ENSG00000136689	IL1RN	3.92534	8.63552e-05	0.0290006
ENSG00000165092	ALDH1A1	0.904981	8.97056e-05	0.0294085
ENSG00000073067	CYP2W1	-1.08441	9.89964e-05	0.0316927
ENSG00000085831	TTC39A	1.45873	0.000101277	0.0316927
ENSG00000117407	ARTN	5.7536	0.000131926	0.0391304
ENSG00000144339	TMEFF2	5.61751	0.000135687	0.0391304
ENSG00000117600	PLPPR4	5.67652	0.000138629	0.0391304
ENSG00000084674	APOB	-1.27571	0.000142863	0.0391304
ENSG00000134240	HMGCS2	-0.957238	0.00014429	0.0391304
ENSG00000197594	ENPP1	-1.71473	0.000144312	0.0391304
ENSG00000125878	TCF15	-2.30297	0.000146035	0.0391304
ENSG00000164690	SHH	2.24891	0.00014778	0.0391304
ENSG00000142208	AKT1	1.67421	0.000158326	0.041132
ENSG00000136110	CNMD	-2.26216	0.000173496	0.0442383
ENSG00000138802	SEC24B	-1.93559	0.000188844	0.0459094
ENSG00000161048	NAPEPLD	1.74639	0.000190271	0.0459094
ENSG00000163082	SGPP2	3.07767	0.000192849	0.0459094
ENSG00000176920	FUT2	1.31513	0.000193387	0.0459094
ENSG00000095970	TREM2	5.56745	0.000214082	0.049961
ENSG00000168772	CXXC4	5.51837	0.000221567	0.050846
ENSG00000240065	PSMB9	1.21451	0.000251489	0.0567664
ENSG00000077984	CST7	5.59333	0.000258776	0.0574691
ENSG00000274605		1.06053	0.000289335	0.0632357
ENSG00000245848	CEBPA	0.924328	0.000314545	0.0676714
ENSG00000140955	ADAD2	-3.10005	0.000349716	0.0730192
ENSG00000180773	SLC36A4	-1.71765	0.000350009	0.0730192
ENSG00000088992	TESC	1.06272	0.000373763	0.0755054
ENSG00000086548	CEACAM6	0.968295	0.000375209	0.0755054
ENSG00000141543	EIF4A3	1.04418	0.000378377	0.0755054
ENSG00000129521	EGLN3	-1.58324	0.000383912	0.0755155
ENSG00000080709	KCNN2	-2.46486	0.000399609	0.0769926
ENSG00000277632	CCL3	5.55714	0.00040401	0.0769926
ENSG00000182667	NTM	1.98263	0.000408197	0.0769926
ENSG00000115165	CYTIP	5.34564	0.000425313	0.078658
ENSG00000204267	TAP2	1.10142	0.000428452	0.078658
ENSG00000196632	WNK3	-2.25094	0.000453	0.0820706
ENSG00000152475	ZNF837	-2.42101	0.00046447	0.0830556
ENSG00000124882	EREG	0.972185	0.00049678	0.0871768
ENSG00000170545	SMAGP	1.16926	0.000500179	0.0871768
ENSG00000234787	LINC00458	-1.94399	0.00051632	0.0888652
ENSG00000164822	DEFA6	-4.9199	0.000551616	0.0937679
ENSG00000175928	LRRN1	-3.69807	0.000571005	0.0942478
ENSG00000206538	VGLL3	1.37089	0.000580136	0.0942478
ENSG00000051596	THOC3	1.33602	0.000591246	0.0942478
ENSG00000184792	OSBP2	-1.37011	0.000592964	0.0942478
ENSG00000203499	IQANK1	1.44859	0.000601278	0.0942478
ENSG00000167037	SGSM1	-3.44055	0.000602273	0.0942478
ENSG00000065717	TLE2	-1.37299	0.000602354	0.0942478
ENSG00000187098	MITF	-1.84907	0.000617504	0.0955328
ENSG00000140323	DISP2	1.916	0.000638309	0.0976542
ENSG00000135838	NPL	5.42673	0.000662189	0.100179
ENSG00000156510	HKDC1	0.91128	0.000669363	0.100179
ENSG00000164708	PGAM2	-2.9931	0.000678699	0.100484
ENSG00000157992	KRTCAP3	0.93522	0.000692249	0.1014
ENSG00000233098	CCDC144NL-AS1	-3.08917	0.000701242	0.101417
ENSG00000164591	MYOZ3	-5.10584	0.000707099	0.101417
ENSG00000124102	PI3	1.23405	0.00074333	0.105515
ENSG00000093010	COMT	1.1308	0.000768339	0.107952
ENSG00000179361	ARID3B	-1.15203	0.000799727	0.110623
ENSG00000162073	PAQR4	0.950788	0.000817282	0.110623
ENSG00000260725		2.4011	0.000817951	0.110623
ENSG00000122711	SPINK4	-1.70989	0.00081949	0.110623
ENSG00000157510	AFAP1L1	-2.2792	0.000840425	0.111344
ENSG00000171303	KCNK3	-1.92011	0.000842634	0.111344
ENSG00000205542	TMSB4X	0.773636	0.000849087	0.111344
ENSG00000126890	CTAG2	-2.15105	0.000868171	0.112772
ENSG00000214510	SPINK13	-2.49522	0.000898012	0.114192
ENSG00000184163	C1QTNF12	-3.34657	0.000898642	0.114192
ENSG00000004399	PLXND1	-1.26363	0.000917495	0.114192
ENSG00000134258	VTCN1	-2.19171	0.000917697	0.114192
ENSG00000164081	TEX264	1.66179	0.000920566	0.114192
ENSG00000170549	IRX1	-4.67135	0.00094083	0.115663
ENSG00000153993	SEMA3D	-1.67408	0.000953246	0.115866
ENSG00000148584	A1CF	1.10197	0.000959699	0.115866
ENSG00000168060	NAALADL1	-2.13793	0.000983018	0.115866
ENSG00000089177	KIF16B	1.19915	0.000996915	0.115866
ENSG00000197863	ZNF790	-5.00133	0.000997534	0.115866
ENSG00000115275	MOGS	1.16827	0.00100464	0.115866
ENSG00000176692	FOXC2	-1.61286	0.00100527	0.115866
ENSG00000132530	XAF1	5.26492	0.0010098	0.115866
ENSG00000131746	TNS4	1.17261	0.0010257	0.116718
ENSG00000099282	TSPAN15	1.57872	0.0010348	0.116788
ENSG00000225746	MEG8	-1.91925	0.00105603	0.118215
ENSG00000123143	PKN1	-1.45087	0.00108955	0.120983
ENSG00000255135		-2.16665	0.00114505	0.12613
ENSG00000089060	SLC8B1	1.91248	0.00115535	0.126254
ENSG00000117139	KDM5B	-0.898994	0.00116818	0.126351
ENSG00000144821	MYH15	3.61836	0.00117459	0.126351
ENSG00000204711	C9orf135	-3.694	0.0012194	0.130154
ENSG00000196371	FUT4	1.39069	0.00123485	0.130789
ENSG00000182504	CEP97	-1.84677	0.00125125	0.131515
ENSG00000136450	SRSF1	0.769757	0.00130804	0.135587
ENSG00000103150	MLYCD	1.03312	0.00130968	0.135587
ENSG00000151136	BTBD11	-2.72253	0.00132435	0.136081
ENSG00000109321	AREG	0.806501	0.00134403	0.137081
ENSG00000271303	SRXN1	1.10171	0.00137485	0.137618
ENSG00000107566	ERLIN1	1.1835	0.00137578	0.137618
ENSG00000081051	AFP	-1.59764	0.00138827	0.137618
ENSG00000165168	CYBB	5.23606	0.00138927	0.137618
ENSG00000099864	PALM	-1.30503	0.00142657	0.140303
ENSG00000198924	DCLRE1A	3.51156	0.00146333	0.142898
ENSG00000241852	C8orf58	-2.1942	0.0014778	0.143294
ENSG00000175591	P2RY2	1.78775	0.00150377	0.14396
ENSG00000260077		-2.23561	0.00150663	0.14396
ENSG00000162813	BPNT1	1.11613	0.00151603	0.14396
ENSG00000118596	SLC16A7	-1.50458	0.0015561	0.146753
ENSG00000111229	ARPC3	0.771874	0.00159734	0.149618
ENSG00000230615		-1.91949	0.00163587	0.151069
ENSG00000161921	CXCL16	1.0819	0.00163727	0.151069
ENSG00000170191	NANP	3.18142	0.00164575	0.151069
ENSG00000148671	ADIRF	0.780428	0.001685	0.153141
ENSG00000187908	DMBT1	1.39463	0.00169057	0.153141
ENSG00000182575	NXPH3	3.191	0.00170333	0.153289
ENSG00000102962	CCL22	5.14813	0.00172249	0.153445
ENSG00000258609	LINC-ROR	-2.5444	0.00173485	0.153445
ENSG00000171560	FGA	-0.957017	0.0017385	0.153445
ENSG00000121068	TBX2	1.85389	0.00182916	0.160389
ENSG00000127666	TICAM1	1.09245	0.00184047	0.160389
ENSG00000260314	MRC1	5.1663	0.00186125	0.160921
ENSG00000038945	MSR1	5.00189	0.00187126	0.160921
ENSG00000184979	USP18	1.55294	0.00188164	0.160921
ENSG00000215421	ZNF407	-1.39008	0.00193394	0.164373
ENSG00000173898	SPTBN2	-0.816317	0.00195992	0.165559
ENSG00000130182	ZSCAN10	-1.95995	0.00197514	0.165827
ENSG00000108342	CSF3	-3.43648	0.00201044	0.167531
ENSG00000128383	APOBEC3A	5.0713	0.00201977	0.167531
ENSG00000167748	KLK1	-1.27648	0.00208728	0.172094
ENSG00000128394	APOBEC3F	2.78472	0.00211856	0.173516
ENSG00000204444	APOM	-1.92994	0.00213478	0.173516
ENSG00000165097	KDM1B	1.53885	0.00215906	0.173516
ENSG00000100027	YPEL1	-2.30555	0.00217165	0.173516
ENSG00000104450	SPAG1	1.71783	0.00217275	0.173516
ENSG00000169252	ADRB2	-2.67519	0.00220283	0.173516
ENSG00000101049	SGK2	0.913234	0.00220514	0.173516
ENSG00000189362	NEMP2	-3.2101	0.00220534	0.173516
ENSG00000198912	C1orf174	2.03244	0.00222366	0.173963
ENSG00000137338	PGBD1	-1.52601	0.00224885	0.17494
ENSG00000004487	KDM1A	-0.8742	0.00230847	0.175245
ENSG00000166446	CDYL2	-1.67467	0.00231824	0.175245
ENSG00000177042	TMEM80	1.85604	0.0023278	0.175245
ENSG00000091656	ZFHX4	-0.975714	0.00233516	0.175245
ENSG00000189042	ZNF567	-2.0847	0.00233549	0.175245
ENSG00000148090	AUH	3.32405	0.00233656	0.175245
ENSG00000121900	TMEM54	0.973647	0.00234186	0.175245
ENSG00000075461	CACNG4	1.37464	0.00239394	0.178174
ENSG00000170485	NPAS2	1.17977	0.00240926	0.17835
ENSG00000268362		3.28297	0.00250807	0.183761
ENSG00000198185	ZNF334	-4.72209	0.00250904	0.183761
ENSG00000102038	SMARCA1	-1.0533	0.00254249	0.184505
ENSG00000112837	TBX18	3.43805	0.00256388	0.184505
ENSG00000198729	PPP1R14C	1.42621	0.00256796	0.184505
ENSG00000146938	NLGN4X	-1.95923	0.0025728	0.184505
ENSG00000172403	SYNPO2	1.86627	0.00259438	0.185088
ENSG00000106526	ACTR3C	2.46295	0.00261686	0.18573
ENSG00000162896	PIGR	1.91755	0.00264991	0.186424
ENSG00000112782	CLIC5	2.53108	0.00265373	0.186424
ENSG00000137563	GGH	0.932173	0.00268145	0.186661
ENSG00000117480	FAAH	1.3226	0.00268421	0.186661
ENSG00000165282	PIGO	1.2986	0.00272965	0.188867
ENSG00000108375	RNF43	0.985261	0.00277825	0.191269
ENSG00000177409	SAMD9L	4.93414	0.00281132	0.192583
ENSG00000166908	PIP4K2C	1.08225	0.00283489	0.193236
ENSG00000176076	KCNE5	-3.19563	0.00286647	0.19368
ENSG00000047597	XK	2.16032	0.00287242	0.19368
ENSG00000196557	CACNA1H	-1.70926	0.00288751	0.19368
ENSG00000137673	MMP7	4.97034	0.00290879	0.19368
ENSG00000180914	OXTR	2.65275	0.00292738	0.19368
ENSG00000057593	F7	-4.56139	0.00293147	0.19368
ENSG00000174669	SLC29A2	1.05568	0.0029448	0.19368
ENSG00000106631	MYL7	-1.94833	0.0029666	0.19368
ENSG00000066379	ZNRD1	1.12678	0.00298857	0.19368
ENSG00000156858	PRR14	1.43904	0.00299518	0.19368
ENSG00000185015	CA13	2.38469	0.00299614	0.19368
ENSG00000183092	BEGAIN	-1.87899	0.00301363	0.193804
ENSG00000148985	PGAP2	1.15293	0.00304656	0.193804
ENSG00000065325	GLP2R	-2.3392	0.00306036	0.193804
ENSG00000171766	GATM	-2.08835	0.00306355	0.193804
ENSG00000137726	FXYD6	-1.73421	0.00307015	0.193804
ENSG00000273079	GRIN2B	2.14419	0.00309522	0.193804
ENSG00000176490	DIRAS1	-1.58733	0.00310008	0.193804
ENSG00000180071	ANKRD18A	-1.66453	0.0031123	0.193804
ENSG00000132846	ZBED3	0.981094	0.00312474	0.193804
ENSG00000174697	LEP	-3.11255	0.00314165	0.193979
ENSG00000120262	CCDC170	1.08539	0.00316673	0.194655
ENSG00000260231	KDM7A-DT	1.40608	0.00319235	0.195358
ENSG00000186603	HPDL	1.56427	0.00323915	0.197344
ENSG00000108823	SGCA	4.78838	0.00327914	0.197756
ENSG00000137648	TMPRSS4	0.988184	0.00329549	0.197756
ENSG00000203778	FAM229B	-1.52265	0.00330416	0.197756
ENSG00000158528	PPP1R9A	-1.22509	0.00332608	0.197756
ENSG00000105270	CLIP3	0.927573	0.00332727	0.197756
ENSG00000152785	BMP3	-2.77642	0.00333208	0.197756
ENSG00000158292	GPR153	1.64471	0.00336483	0.198424
ENSG00000167588	GPD1	1.00422	0.00338391	0.198424
ENSG00000124772	CPNE5	3.06403	0.00338948	0.198424
ENSG00000136883	KIF12	1.63192	0.00340098	0.198424
ENSG00000062598	ELMO2	1.07583	0.00343722	0.199247
ENSG00000102230	PCYT1B	-1.97491	0.00345578	0.199247
ENSG00000169418	NPR1	-1.30034	0.00345849	0.199247
ENSG00000111490	TBC1D30	1.1955	0.00352377	0.200073
ENSG00000123338	NCKAP1L	3.02489	0.00354942	0.200073
ENSG00000259823	LYPD8	-1.22992	0.0035567	0.200073
ENSG00000088827	SIGLEC1	4.92787	0.00360064	0.200073
ENSG00000174469	CNTNAP2	-0.813675	0.00361337	0.200073
ENSG00000123106	CCDC91	-1.11882	0.00361427	0.200073
ENSG00000135472	FAIM2	3.11167	0.00361578	0.200073
ENSG00000102755	FLT1	-1.41449	0.00362064	0.200073
ENSG00000168575	SLC20A2	1.44042	0.00362817	0.200073
ENSG00000182853	VMO1	4.81591	0.00363482	0.200073
ENSG00000164066	INTU	-1.32024	0.00364385	0.200073
ENSG00000167393	PPP2R3B	-1.19818	0.0036472	0.200073
ENSG00000144668	ITGA9	-1.85381	0.00368047	0.201097
ENSG00000112280	COL9A1	4.76759	0.00373058	0.201883
ENSG00000162851	TFB2M	3.19274	0.0037412	0.201883
ENSG00000171224	FAM241B	1.77028	0.00374379	0.201883
ENSG00000085415	SEH1L	1.14348	0.00375351	0.201883
ENSG00000198218	QRICH1	-1.15046	0.00377737	0.202376
ENSG00000122778	KIAA1549	-1.11998	0.0037979	0.202671
ENSG00000112394	SLC16A10	-1.44789	0.00381231	0.202671
ENSG00000182093	WRB	-1.2453	0.00382739	0.20269
ENSG00000164048	ZNF589	-1.03724	0.00385814	0.202859
ENSG00000133048	CHI3L1	4.74685	0.00386672	0.202859
ENSG00000134853	PDGFRA	-1.13624	0.00388669	0.202859
ENSG00000011347	SYT7	0.941059	0.00390319	0.202859
ENSG00000082684	SEMA5B	-3.41543	0.00392062	0.202859
ENSG00000258056		2.27369	0.00392907	0.202859
ENSG00000143469	SYT14	-3.10303	0.00393371	0.202859
ENSG00000148948	LRRC4C	4.85048	0.00399384	0.203561
ENSG00000152495	CAMK4	-2.14345	0.00402067	0.203561
ENSG00000250532		4.82928	0.00403081	0.203561
ENSG00000107833	NPM3	0.657872	0.00403402	0.203561
ENSG00000137752	CASP1	1.28676	0.00403558	0.203561
ENSG00000184162	NR2C2AP	1.38738	0.00403602	0.203561
ENSG00000166228	PCBD1	0.824853	0.00409057	0.205271
ENSG00000140497	SCAMP2	0.723174	0.00409976	0.205271
ENSG00000138031	ADCY3	1.1671	0.00412466	0.20545
ENSG00000138606	SHF	-1.41254	0.00413883	0.20545
ENSG00000173801	JUP	0.701054	0.00414809	0.20545
ENSG00000184349	EFNA5	-1.32542	0.00419972	0.206694
ENSG00000148459	PDSS1	1.59088	0.00421385	0.206694
ENSG00000171421	MRPL36	0.885726	0.00422742	0.206694
ENSG00000065675	PRKCQ	-1.67608	0.00423325	0.206694
ENSG00000184113	CLDN5	-2.40583	0.00426046	0.207287
ENSG00000188257	PLA2G2A	1.25092	0.00427924	0.207468
ENSG00000167384	ZNF180	-2.17461	0.00433387	0.209379
ENSG00000167772	ANGPTL4	-0.770996	0.00438096	0.210435
ENSG00000164825	DEFB1	4.84243	0.0043863	0.210435
ENSG00000130762	ARHGEF16	0.92193	0.00446529	0.213481
ENSG00000146555	SDK1	-4.45842	0.00450793	0.213911
ENSG00000143167	GPA33	0.950578	0.0045128	0.213911
ENSG00000120860	WASHC3	1.4729	0.00452089	0.213911
ENSG00000255153	TOLLIP-AS1	4.75061	0.00456011	0.215028
ENSG00000265206		4.76468	0.00460091	0.215728
ENSG00000253929	#N/A	1.38489	0.00460629	0.215728
ENSG00000106809	OGN	-2.29484	0.00465975	0.216748
ENSG00000181418	DDN	2.04644	0.00466067	0.216748
ENSG00000110077	MS4A6A	4.7605	0.0046753	0.216748
ENSG00000141295	SCRN2	-0.93655	0.00471118	0.217679
ENSG00000158270	COLEC12	-1.86775	0.00473569	0.218079
ENSG00000103888	CEMIP	1.01168	0.00480394	0.220485
ENSG00000160801	PTH1R	-1.87924	0.00485663	0.221573
ENSG00000166974	MAPRE2	-1.07057	0.00485983	0.221573
ENSG00000198554	WDHD1	-0.903798	0.00488618	0.222039
ENSG00000108773	KAT2A	0.901109	0.00491815	0.222558
ENSG00000134627	PIWIL4	2.17461	0.00492992	0.222558
ENSG00000198842	DUSP27	0.819721	0.0049771	0.223953
ENSG00000115290	GRB14	-2.80746	0.00499649	0.224094
ENSG00000204370	SDHD	1.39179	0.00505709	0.226075
ENSG00000186847	KRT14	3.03329	0.00518854	0.231201
ENSG00000135899	SP110	2.33624	0.00522305	0.231881
ENSG00000104825	NFKBIB	0.703584	0.00523748	0.231881
ENSG00000155330	C16orf87	-1.25794	0.00528333	0.232335
ENSG00000151715	TMEM45B	0.793999	0.0052948	0.232335
ENSG00000196747	HIST1H2AI	-2.18185	0.00534066	0.232335
ENSG00000170439	METTL7B	0.867546	0.00535466	0.232335
ENSG00000069667	RORA	-0.981045	0.00536266	0.232335
ENSG00000186487	MYT1L	4.77665	0.00536511	0.232335
ENSG00000100354	TNRC6B	-0.679909	0.00536879	0.232335
ENSG00000184905	TCEAL2	-1.62466	0.00538273	0.232335
ENSG00000185670	ZBTB3	-1.13135	0.00541637	0.233056
ENSG00000119950	MXI1	-0.801724	0.00545023	0.233783
ENSG00000103089	FA2H	1.912	0.00548118	0.233869
ENSG00000128602	SMO	-1.42999	0.00549545	0.233869
ENSG00000184675	AMER1	-1.04736	0.00550679	0.233869
ENSG00000141933	TPGS1	3.10894	0.00552018	0.233869
ENSG00000266524	GDF10	4.54105	0.00556587	0.234389
ENSG00000198502	HLA-DRB5	4.74126	0.00556651	0.234389
ENSG00000134321	RSAD2	4.7448	0.00559985	0.234647
ENSG00000185291	IL3RA	4.64803	0.00561034	0.234647
ENSG00000144648	ACKR2	2.75636	0.00562376	0.234647
ENSG00000008516	MMP25	-2.04344	0.00565824	0.235372
ENSG00000132952	USPL1	-1.87944	0.00571167	0.236283
ENSG00000146828	SLC12A9	0.776812	0.00571445	0.236283
ENSG00000150625	GPM6A	1.9757	0.00575033	0.237055
ENSG00000103811	CTSH	0.731186	0.00577687	0.237438
ENSG00000024422	EHD2	-0.93275	0.00582251	0.238602
ENSG00000103449	SALL1	-2.05254	0.00584899	0.23872
ENSG00000141469	SLC14A1	2.88106	0.00586008	0.23872
ENSG00000275395	FCGBP	-0.90465	0.00593136	0.240324
ENSG00000230590	FTX	2.2109	0.00596627	0.240324
ENSG00000134508	CABLES1	-1.07377	0.00602419	0.240324
ENSG00000134827	TCN1	4.69688	0.00603076	0.240324
ENSG00000124688	MAD2L1BP	1.27139	0.00604982	0.240324
ENSG00000151746	BICD1	-0.95829	0.00609478	0.240324
ENSG00000269038		1.77045	0.00609695	0.240324
ENSG00000168806	LCMT2	-1.61627	0.00610449	0.240324
ENSG00000131910	NR0B2	4.66044	0.00611612	0.240324
ENSG00000167614	TTYH1	-1.85478	0.00612414	0.240324
ENSG00000157150	TIMP4	-1.16146	0.00612731	0.240324
ENSG00000103187	COTL1	0.637327	0.00613645	0.240324
ENSG00000122122	SASH3	4.69851	0.00614608	0.240324
ENSG00000008056	SYN1	1.72813	0.0061631	0.240324
ENSG00000231365	WARS2-AS1	2.42531	0.00619372	0.240324
ENSG00000196954	CASP4	1.20532	0.0062342	0.240324
ENSG00000101489	CELF4	1.35871	0.00627317	0.240324
ENSG00000111262	KCNA1	4.66271	0.00628382	0.240324
ENSG00000198300	PEG3	-1.65938	0.00629005	0.240324
ENSG00000151665	PIGF	1.79223	0.00631534	0.240324
ENSG00000097096	SYDE2	-1.95583	0.00632199	0.240324
ENSG00000002834	LASP1	0.614135	0.0063223	0.240324
ENSG00000113905	HRG	-2.66272	0.0063236	0.240324
ENSG00000150510	FAM124A	-1.61983	0.00633338	0.240324
ENSG00000198216	CACNA1E	4.66755	0.0063358	0.240324
ENSG00000134460	IL2RA	4.62728	0.00635418	0.240359
ENSG00000126246	IGFLR1	1.85971	0.00640282	0.241535
ENSG00000140459	CYP11A1	-1.49435	0.00643187	0.241537
ENSG00000144909	OSBPL11	-0.997895	0.00643793	0.241537
ENSG00000182247	UBE2E2	-0.99676	0.00646217	0.241787
ENSG00000010361	FUZ	-1.96903	0.00651346	0.242111
ENSG00000111058	ACSS3	-2.14731	0.00651848	0.242111
ENSG00000088882	CPXM1	-1.9226	0.00652358	0.242111
ENSG00000083844	ZNF264	-1.24389	0.0065535	0.242567
ENSG00000205336	ADGRG1	0.742664	0.00663699	0.244999
ENSG00000214063	TSPAN4	-0.880337	0.00665563	0.24503
ENSG00000184524	CEND1	-1.32906	0.00669136	0.245291
ENSG00000125863	MKKS	0.921223	0.00669834	0.245291
ENSG00000108179	PPIF	0.762197	0.00678298	0.246696
ENSG00000176809	LRRC37A3	2.2546	0.00678992	0.246696
ENSG00000155621	C9orf85	-0.915419	0.00682496	0.246696
ENSG00000198483	ANKRD35	-2.08791	0.00682539	0.246696
ENSG00000242861		2.34743	0.00684488	0.246696
ENSG00000232018	#N/A	-1.9252	0.00684569	0.246696
ENSG00000136436	CALCOCO2	0.881308	0.00686212	0.246696
ENSG00000161714	PLCD3	0.733625	0.00689241	0.247139
ENSG00000111275	ALDH2	0.682485	0.00693817	0.247644
ENSG00000164114	MAP9	1.02289	0.00694245	0.247644
ENSG00000159231	CBR3	-1.32657	0.00699256	0.248591
ENSG00000165819	METTL3	-1.5247	0.0070051	0.248591
ENSG00000066294	CD84	4.65064	0.0070419	0.249254
ENSG00000249222	ATP5MGL	1.55115	0.00706052	0.249272
ENSG00000196177	ACADSB	1.20812	0.00713958	0.251419
ENSG00000214530	STARD10	0.757107	0.00717145	0.251897
ENSG00000155016	CYP2U1	-2.33316	0.00729222	0.253733
ENSG00000092051	JPH4	2.41136	0.0073165	0.253733
ENSG00000275302	CCL4	4.64291	0.00732973	0.253733
ENSG00000274618	HIST1H4F	-2.81564	0.00734757	0.253733
ENSG00000214357	NEURL1B	-0.724746	0.00735003	0.253733
ENSG00000106799	TGFBR1	-1.08398	0.00735137	0.253733
ENSG00000168916	ZNF608	-0.993998	0.00735272	0.253733
ENSG00000163389	POGLUT1	-1.07946	0.00737583	0.253822
ENSG00000182010	RTKN2	-0.986668	0.00740221	0.253822
ENSG00000175164	ABO	1.34037	0.0074106	0.253822
ENSG00000013523	ANGEL1	1.82985	0.00749122	0.254207
ENSG00000113595	TRIM23	-1.38684	0.00749133	0.254207
ENSG00000223572	CKMT1A	0.958234	0.00750306	0.254207
ENSG00000140749	IGSF6	3.07829	0.00751672	0.254207
ENSG00000111319	SCNN1A	-1.02608	0.00753052	0.254207
ENSG00000115902	SLC1A4	0.825894	0.00753261	0.254207
ENSG00000176092	CRYBG2	1.46857	0.00758211	0.254621
ENSG00000157833	GAREM2	-1.53637	0.0075875	0.254621
ENSG00000155307	SAMSN1	4.53174	0.00760034	0.254621
ENSG00000126353	CCR7	4.56595	0.00762341	0.254774
ENSG00000163121	NEURL3	4.57428	0.00764345	0.254825
ENSG00000162460	TMEM82	2.16083	0.007668	0.255026
ENSG00000168404	MLKL	1.21532	0.00771679	0.25603
ENSG00000214595	EML6	-2.49353	0.00776324	0.256952
ENSG00000273259		4.6272	0.00781377	0.258004
ENSG00000135046	ANXA1	-0.862708	0.00784269	0.258219
ENSG00000162627	SNX7	1.22165	0.00785777	0.258219
ENSG00000108231	LGI1	4.51645	0.00791686	0.259541
ENSG00000019549	SNAI2	-3.07311	0.00795388	0.259751
ENSG00000185818	NAT8L	-1.25955	0.00796099	0.259751
ENSG00000132196	HSD17B7	1.34895	0.00803284	0.26141
ENSG00000067048	DDX3Y	-1.65565	0.00804982	0.26141
ENSG00000175224	ATG13	0.943804	0.00807131	0.261411
ENSG00000140274	DUOXA2	4.58574	0.00810093	0.261411
ENSG00000183715	OPCML	2.9546	0.00810679	0.261411
ENSG00000182362	YBEY	-0.789629	0.00815817	0.261765
ENSG00000179222	MAGED1	-0.696307	0.00816088	0.261765
ENSG00000261175	LINC02188	-2.93359	0.00817479	0.261765
ENSG00000114395	CYB561D2	1.30198	0.00822709	0.262523
ENSG00000178301	AQP11	4.5659	0.00823662	0.262523
ENSG00000169242	EFNA1	-0.903977	0.00829687	0.263833
ENSG00000171219	CDC42BPG	1.77386	0.00840564	0.264596
ENSG00000174903	RAB1B	0.761974	0.00841001	0.264596
ENSG00000061656	SPAG4	-1.09298	0.00842225	0.264596
ENSG00000164099	PRSS12	-1.16531	0.00842576	0.264596
ENSG00000139971	ARMH4	-1.97338	0.00844447	0.264596
ENSG00000166927	MS4A7	4.50713	0.00846691	0.264596
ENSG00000130244	FAM98C	1.12733	0.00849799	0.264596
ENSG00000176946	THAP4	0.720675	0.0085212	0.264596
ENSG00000042286	AIFM2	0.689053	0.00855368	0.264596
ENSG00000242687	#N/A	3.08387	0.00856406	0.264596
ENSG00000269404	SPIB	-1.48157	0.00857158	0.264596
ENSG00000181790	ADGRB1	4.43414	0.00857747	0.264596
ENSG00000100170	SLC5A1	1.37022	0.00858262	0.264596
ENSG00000144119	C1QL2	4.52077	0.00861357	0.264596
ENSG00000275126	HIST1H4L	-1.21849	0.00862333	0.264596
ENSG00000130589	HELZ2	1.11328	0.00864705	0.264596
ENSG00000124302	CHST8	-1.16446	0.00864754	0.264596
ENSG00000198792	TMEM184B	-0.973141	0.00869338	0.265408
ENSG00000110888	CAPRIN2	-1.16774	0.00871762	0.26556
ENSG00000273604	EPOP	0.897141	0.00875846	0.266215
ENSG00000186479	RGS7BP	4.45052	0.00879984	0.266883
ENSG00000183091	NEB	4.51938	0.00888695	0.268933
ENSG00000196284	SUPT3H	-1.60996	0.00892334	0.269094
ENSG00000171450	CDK5R2	3.08303	0.00897124	0.269094
ENSG00000116299	KIAA1324	-1.8279	0.0089739	0.269094
ENSG00000186185	KIF18B	1.81542	0.00898066	0.269094
ENSG00000173626	TRAPPC3L	4.54579	0.00902761	0.269094
ENSG00000166889	PATL1	0.869837	0.00905865	0.269094
ENSG00000136842	TMOD1	-2.75731	0.00906095	0.269094
ENSG00000185189	NRBP2	2.18962	0.00909026	0.269094
ENSG00000137825	ITPKA	1.01105	0.009103	0.269094
ENSG00000100884	CPNE6	4.47408	0.00911679	0.269094
ENSG00000126804	ZBTB1	-1.11712	0.00912146	0.269094
ENSG00000111218	PRMT8	4.42968	0.00913789	0.269094
ENSG00000272440		2.76405	0.00914635	0.269094
ENSG00000103381	CPPED1	1.12478	0.0091922	0.269242
ENSG00000141627	DYM	-0.909735	0.00921308	0.269242
ENSG00000140548	ZNF710	1.30719	0.00925116	0.269242
ENSG00000171928	TVP23B	-1.79298	0.00927227	0.269242
ENSG00000266010	GATA6-AS1	-1.32652	0.00927263	0.269242
ENSG00000130675	MNX1	1.15934	0.00928679	0.269242
ENSG00000149328	GLB1L2	0.852791	0.00928824	0.269242
ENSG00000146904	EPHA1	0.884436	0.00931005	0.269307
ENSG00000261678	SCRT1	4.45483	0.00941466	0.271762
ENSG00000180448	ARHGAP45	0.787308	0.00947401	0.272687
ENSG00000013297	CLDN11	-1.16097	0.00949746	0.272687
ENSG00000196876	SCN8A	1.71341	0.00952392	0.272687
ENSG00000158856	DMTN	1.26997	0.00952741	0.272687
ENSG00000182379	NXPH4	-1.98861	0.00962706	0.272687
ENSG00000166510	CCDC68	2.55613	0.00964402	0.272687
ENSG00000109790	KLHL5	-1.05333	0.00967049	0.272687
ENSG00000139132	FGD4	-0.849063	0.00967286	0.272687
ENSG00000179761	PIPOX	-1.77617	0.00967414	0.272687
ENSG00000198099	ADH4	-3.01553	0.00968271	0.272687
ENSG00000132849	PATJ	1.04494	0.0096965	0.272687
ENSG00000115956	PLEK	4.48458	0.00970059	0.272687
ENSG00000215271	HOMEZ	1.29984	0.00970416	0.272687
ENSG00000038358	EDC4	-2.30995	0.00979587	0.274221
ENSG00000149923	PPP4C	1.23957	0.00979858	0.274221
ENSG00000212864	RNF208	1.15039	0.00983016	0.274547
ENSG00000268129		-1.45661	0.00986276	0.274848
ENSG00000169220	RGS14	1.44421	0.00988562	0.274848
ENSG00000160781	PAQR6	2.99642	0.00990759	0.274848
ENSG00000137033	IL33	2.19174	0.00992082	0.274848
ENSG00000213853	EMP2	0.628914	0.00996687	0.275071
ENSG00000127129	EDN2	-2.44872	0.00998565	0.275071
ENSG00000099290	WASHC2A	1.04424	0.00998877	0.275071
ENSG00000121966	CXCR4	-0.744916	0.0100126	0.27514
ENSG00000158869	FCER1G	4.44925	0.0100401	0.27514
ENSG00000124164	VAPB	0.69816	0.0100525	0.27514
ENSG00000178026	LRRC75B	2.0444	0.0101065	0.27514
ENSG00000169442	CD52	1.55728	0.0101131	0.27514
ENSG00000010671	BTK	4.50877	0.0101306	0.27514
ENSG00000170689	HOXB9	0.827074	0.0101312	0.27514
ENSG00000142920	AZIN2	4.43796	0.0101739	0.275329
ENSG00000137714	FDX1	0.793458	0.0101781	0.275329
ENSG00000197601	FAR1	0.806801	0.0102182	0.275873
ENSG00000172243	CLEC7A	4.48425	0.0102493	0.27617
ENSG00000019991	HGF	2.16658	0.0103359	0.276274
ENSG00000139515	PDX1	0.927891	0.010338	0.276274
ENSG00000183688	RFLNB	-0.887559	0.0103618	0.276274
ENSG00000162441	LZIC	1.04703	0.0103627	0.276274
ENSG00000078295	ADCY2	-1.46031	0.0103722	0.276274
ENSG00000142556	ZNF614	-1.5324	0.0103762	0.276274
ENSG00000176153	GPX2	0.657485	0.0104061	0.276274
ENSG00000175311	ANKS4B	0.964334	0.01043	0.276274
ENSG00000152439	ZNF773	-0.936448	0.0104338	0.276274
ENSG00000143977	SNRPG	0.630132	0.0104963	0.276275
ENSG00000166136	NDUFB8	0.583655	0.0105025	0.276275
ENSG00000106628	POLD2	0.592645	0.0105085	0.276275
ENSG00000152954	NRSN1	2.91229	0.0105141	0.276275
ENSG00000170498	KISS1	-1.08861	0.0105526	0.27676
ENSG00000180525	PRR26	4.42083	0.0105831	0.277033
ENSG00000101336	HCK	4.43488	0.0106265	0.277639
ENSG00000100055	CYTH4	4.43327	0.0106772	0.278212
ENSG00000186130	ZBTB6	-1.79502	0.0106888	0.278212
ENSG00000197093	GAL3ST4	-1.6537	0.0107323	0.278818
ENSG00000156050	FAM161B	2.96982	0.010826	0.279845
ENSG00000173614	NMNAT1	0.99223	0.0108517	0.279845
ENSG00000116983	HPCAL4	2.40464	0.0108521	0.279845
ENSG00000166225	FRS2	-1.08571	0.0108531	0.279845
ENSG00000120784	ZFP30	4.39819	0.0109098	0.28077
ENSG00000073756	PTGS2	-1.85615	0.0109298	0.28077
ENSG00000166523	CLEC4E	4.45074	0.0109933	0.281158
ENSG00000167634	NLRP7	-2.15396	0.0110071	0.281158
ENSG00000005448	WDR54	-0.728761	0.0110369	0.281158
ENSG00000147676	MAL2	0.621398	0.0110452	0.281158
ENSG00000110218	PANX1	-1.1324	0.011047	0.281158
ENSG00000122574	WIPF3	-1.53091	0.0110787	0.281444
ENSG00000198286	CARD11	-1.39793	0.0110997	0.281457
ENSG00000107404	DVL1	0.723883	0.0111526	0.282047
ENSG00000131459	GFPT2	-1.36365	0.0111777	0.282047
ENSG00000225706	PTPRD-AS1	2.59494	0.0112194	0.282047
ENSG00000099139	PCSK5	2.45434	0.01122	0.282047
ENSG00000047578	KIAA0556	2.2055	0.0112253	0.282047
ENSG00000105967	TFEC	4.39493	0.0112717	0.282135
ENSG00000189043	NDUFA4	0.604925	0.0112871	0.282135
ENSG00000111335	OAS2	4.43584	0.0113075	0.282135
ENSG00000109445	ZNF330	-0.913051	0.0113229	0.282135
ENSG00000127324	TSPAN8	0.591241	0.0113414	0.282135
ENSG00000229191		-2.15465	0.0113518	0.282135
ENSG00000197128	ZNF772	-3.85406	0.0115068	0.285324
ENSG00000186416	NKRF	-1.15933	0.0115219	0.285324
ENSG00000267107	PCAT19	2.22703	0.0115473	0.285324
ENSG00000137440	FGFBP1	1.25135	0.0115681	0.285324
ENSG00000279457	WASH9P	4.42172	0.0115837	0.285324
ENSG00000197106	SLC6A17	4.41311	0.0116228	0.285533
ENSG00000165171	METTL27	2.54471	0.0116337	0.285533
ENSG00000134323	MYCN	-1.25547	0.0116688	0.285884
ENSG00000154719	MRPL39	1.69676	0.0117607	0.286721
ENSG00000167994	RAB3IL1	1.46734	0.0118015	0.286721
ENSG00000197181	PIWIL2	-1.60498	0.0118035	0.286721
ENSG00000272905		-3.0949	0.0118124	0.286721
ENSG00000272157		-2.10054	0.0118346	0.286721
ENSG00000186081	KRT5	4.34064	0.0118576	0.286721
ENSG00000143702	CEP170	-1.25271	0.011858	0.286721
ENSG00000081479	LRP2	-2.41406	0.0118695	0.286721
ENSG00000177542	SLC25A22	1.32677	0.0119631	0.288476
ENSG00000083828	ZNF586	-1.83517	0.0120102	0.289107
ENSG00000249141		2.72743	0.0120407	0.289335
ENSG00000214022	REPIN1	1.01721	0.0120848	0.289451
ENSG00000272068		1.71008	0.0120876	0.289451
ENSG00000174599	TRAM1L1	-2.09142	0.0121291	0.28994
ENSG00000132676	DAP3	0.682504	0.0122074	0.291306
ENSG00000204482	LST1	4.41546	0.0122639	0.292069
ENSG00000136490	LIMD2	-1.32739	0.0122845	0.292069
ENSG00000236081	ELFN1-AS1	-1.25542	0.012303	0.292069
ENSG00000047249	ATP6V1H	1.04872	0.0124232	0.294287
ENSG00000162999	DUSP19	1.88606	0.0124392	0.294287
ENSG00000103723	AP3B2	-1.62858	0.0125062	0.295366
ENSG00000124496	TRERF1	-0.947298	0.01257	0.295958
ENSG00000162298	SYVN1	1.15125	0.0125902	0.295958
ENSG00000105866	SP4	-1.49873	0.0125958	0.295958
ENSG00000196735	HLA-DQA1	4.37706	0.0126333	0.296048
ENSG00000003096	KLHL13	-1.62218	0.0126639	0.296048
ENSG00000167523	SPATA33	0.868467	0.0126641	0.296048
ENSG00000137747	TMPRSS13	1.35076	0.0127392	0.297246
ENSG00000112651	MRPL2	0.72445	0.0127585	0.297246
ENSG00000276045	ORAI1	0.849342	0.0128244	0.298276
ENSG00000186564	FOXD2	0.852142	0.0128465	0.298285
ENSG00000096088	PGC	4.24544	0.0129839	0.300968
ENSG00000183778	B3GALT5	-1.21358	0.0130721	0.301879
ENSG00000152669	CCNO	1.04807	0.0130995	0.301879
ENSG00000121552	CSTA	2.09542	0.0131134	0.301879
ENSG00000004777	ARHGAP33	-1.95029	0.0131329	0.301879
ENSG00000142185	TRPM2	0.851025	0.0131438	0.301879
ENSG00000132274	TRIM22	2.72693	0.0131547	0.301879
ENSG00000169083	AR	-1.18303	0.0131801	0.301959
ENSG00000197885	NKIRAS1	2.02228	0.0132291	0.302119
ENSG00000159713	TPPP3	4.24151	0.0132375	0.302119
ENSG00000185585	OLFML2A	-2.11196	0.0132529	0.302119
ENSG00000163823	CCR1	2.98423	0.0132927	0.302159
ENSG00000141562	NARF	-0.675097	0.0132986	0.302159
ENSG00000198783	ZNF830	-0.817667	0.013326	0.302283
ENSG00000144908	ALDH1L1	-3.03398	0.0133946	0.302768
ENSG00000067842	ATP2B3	4.38562	0.0134077	0.302768
ENSG00000159217	IGF2BP1	-0.723112	0.0134298	0.302768
ENSG00000170234	PWWP2A	-0.818319	0.0134354	0.302768
ENSG00000154059	IMPACT	-0.870022	0.0134969	0.302842
ENSG00000076356	PLXNA2	1.38526	0.013503	0.302842
ENSG00000051382	PIK3CB	0.922296	0.0135686	0.302842
ENSG00000124116	WFDC3	-1.31137	0.0135942	0.302842
ENSG00000064300	NGFR	-2.57786	0.0136125	0.302842
ENSG00000121895	TMEM156	-2.03011	0.0136172	0.302842
ENSG00000186832	KRT16	1.29855	0.0136256	0.302842
ENSG00000126785	RHOJ	-2.22035	0.0136347	0.302842
ENSG00000152926	ZNF117	2.93979	0.0136366	0.302842
ENSG00000087250	MT3	1.39688	0.0136625	0.302928
ENSG00000134146	DPH6	-1.50011	0.0136909	0.30307
ENSG00000141232	TOB1	0.974333	0.0137464	0.303811
ENSG00000187486	KCNJ11	1.81909	0.0137784	0.303844
ENSG00000065923	SLC9A7	-1.14046	0.013792	0.303844
ENSG00000131370	SH3BP5	-0.900032	0.0138238	0.304056
ENSG00000128311	TST	0.621439	0.0139371	0.30606
ENSG00000204257	HLA-DMA	4.22847	0.0140973	0.308035
ENSG00000154240	CEP112	-2.30113	0.014127	0.308035
ENSG00000218510	LINC00339	-1.93607	0.0141306	0.308035
ENSG00000088766	CRLS1	1.10389	0.0141518	0.308035
ENSG00000114115	RBP1	-1.0576	0.0142012	0.308035
ENSG00000219545	UMAD1	2.60081	0.0142073	0.308035
ENSG00000006555	TTC22	1.87087	0.0142223	0.308035
ENSG00000176715	ACSF3	1.42677	0.0142263	0.308035
ENSG00000154222	CC2D1B	1.95254	0.0142284	0.308035
ENSG00000171759	PAH	1.67704	0.0143162	0.309451
ENSG00000070182	SPTB	4.25518	0.0143854	0.310459
ENSG00000198816	ZNF358	-0.602076	0.0144123	0.310552
ENSG00000105650	PDE4C	1.0826	0.0144522	0.310925
ENSG00000133710	SPINK5	-1.68438	0.0144924	0.311089
ENSG00000145623	OSMR	-1.94224	0.0145199	0.311089
ENSG00000113600	C9	-2.84839	0.0145299	0.311089
ENSG00000124731	TREM1	-2.9954	0.0146278	0.311089
ENSG00000140795	MYLK3	-1.85754	0.0146905	0.311089
ENSG00000213859	KCTD11	1.12637	0.0147017	0.311089
ENSG00000147168	IL2RG	-1.22738	0.0147057	0.311089
ENSG00000163736	PPBP	4.21896	0.0147196	0.311089
ENSG00000258227	CLEC5A	4.254	0.0147368	0.311089
ENSG00000089876	DHX32	1.24452	0.0147536	0.311089
ENSG00000259488		-2.5825	0.0147561	0.311089
ENSG00000100433	KCNK10	2.81739	0.0147565	0.311089
ENSG00000099904	ZDHHC8	1.61593	0.0147723	0.311089
ENSG00000198721	ECI2	-0.99811	0.0147842	0.311089
ENSG00000101255	TRIB3	0.684453	0.0148175	0.311089
ENSG00000100711	ZFYVE21	0.706857	0.0148213	0.311089
ENSG00000079313	REXO1	-1.01857	0.0148713	0.311519
ENSG00000171004	HS6ST2	-1.37712	0.0148935	0.311519
ENSG00000173193	PARP14	0.844092	0.0149133	0.311519
ENSG00000156475	PPP2R2B	-1.31395	0.0149544	0.311519
ENSG00000100416	TRMU	-0.758307	0.0149549	0.311519
ENSG00000145214	DGKQ	0.8771	0.0150961	0.313829
ENSG00000198130	HIBCH	0.88109	0.0151114	0.313829
ENSG00000160213	CSTB	0.577856	0.0151418	0.313988
ENSG00000122550	KLHL7	-1.17404	0.0152526	0.314522
ENSG00000070159	PTPN3	1.46282	0.0152618	0.314522
ENSG00000177943	MAMDC4	-1.67514	0.0152692	0.314522
ENSG00000130590	SAMD10	1.41556	0.0152888	0.314522
ENSG00000106624	AEBP1	-0.789373	0.0152965	0.314522
ENSG00000181449	SOX2	-0.577095	0.0153305	0.314522
ENSG00000160188	RSPH1	1.32681	0.0153371	0.314522
ENSG00000224905		-3.79027	0.0153503	0.314522
ENSG00000140279	DUOX2	2.42074	0.0154021	0.314559
ENSG00000006625	GGCT	0.558292	0.015404	0.314559
ENSG00000143797	MBOAT2	-0.838168	0.0154375	0.314559
ENSG00000196116	TDRD7	1.45333	0.0154435	0.314559
ENSG00000112852	PCDHB2	-1.61669	0.0155094	0.314895
ENSG00000099889	ARVCF	2.78171	0.0155243	0.314895
ENSG00000178904	DPY19L3	-0.870741	0.0155286	0.314895
ENSG00000173068	BNC2	-0.905898	0.0155945	0.315766
ENSG00000160360	GPSM1	-2.04614	0.015714	0.31723
ENSG00000103249	CLCN7	0.696029	0.0157205	0.31723
ENSG00000108602	ALDH3A1	1.03014	0.0157359	0.31723
ENSG00000182108	DEXI	0.724238	0.0158003	0.318062
ENSG00000104888	SLC17A7	2.32169	0.0158563	0.31853
ENSG00000163682	RPL9	-0.675341	0.0158698	0.31853
ENSG00000134343	ANO3	4.28679	0.0159574	0.319822
ENSG00000239569	KMT2E-AS1	4.23006	0.0161093	0.322041
ENSG00000116329	OPRD1	-2.80059	0.0161516	0.322041
ENSG00000172572	PDE3A	-1.02543	0.016154	0.322041
ENSG00000237361	TUSC8	1.17079	0.0161645	0.322041
ENSG00000143882	ATP6V1C2	2.29986	0.016193	0.322041
ENSG00000253250	C8orf88	-1.7771	0.0162303	0.322041
ENSG00000177984	LCN15	-0.962801	0.0162319	0.322041
ENSG00000180861	LINC01559	0.94845	0.0163727	0.324135
ENSG00000243279	PRAF2	-0.622406	0.0163845	0.324135
ENSG00000090339	ICAM1	1.76596	0.0164307	0.324583
ENSG00000143811	PYCR2	0.80093	0.0166568	0.328578
ENSG00000187678	SPRY4	-1.42655	0.0167051	0.329059
ENSG00000213160	KLHL23	-0.581445	0.0167305	0.32909
ENSG00000135441	BLOC1S1	0.601878	0.0167775	0.329543
ENSG00000186732	MPPED1	4.193	0.0168216	0.329939
ENSG00000223501	VPS52	1.13892	0.0168703	0.330334
ENSG00000135540	NHSL1	1.00508	0.0169146	0.330334
ENSG00000184922	FMNL1	-1.15925	0.0169427	0.330334
ENSG00000270141	TERC	-0.620864	0.0169469	0.330334
ENSG00000111737	RAB35	0.744872	0.0169799	0.330334
ENSG00000155265	GOLGA7B	0.96574	0.0169857	0.330334
ENSG00000215218	UBE2QL1	-2.01415	0.0170941	0.331674
ENSG00000221963	APOL6	0.890011	0.0171046	0.331674
ENSG00000196159	FAT4	-2.26004	0.0171269	0.331674
ENSG00000196417	ZNF765	1.89987	0.0171702	0.331926
ENSG00000139629	GALNT6	0.602358	0.0172103	0.331926
ENSG00000054356	PTPRN	1.83208	0.0172122	0.331926
ENSG00000176624	MEX3C	-1.15877	0.0172903	0.332965
ENSG00000172482	AGXT	-1.40164	0.0174007	0.333538
ENSG00000182985	CADM1	-0.724084	0.0174906	0.333538
ENSG00000280213	UCKL1-AS1	2.86562	0.0175192	0.333538
ENSG00000071794	HLTF	-0.759977	0.0175392	0.333538
ENSG00000197536	C5orf56	2.28514	0.0175646	0.333538
ENSG00000001460	STPG1	1.14904	0.0175904	0.333538
ENSG00000173706	HEG1	-0.904529	0.0175994	0.333538
ENSG00000125730	C3	-0.873076	0.0176122	0.333538
ENSG00000136144	RCBTB1	-2.08301	0.0176168	0.333538
ENSG00000168314	MOBP	4.18359	0.0176265	0.333538
ENSG00000120647	CCDC77	-1.22014	0.0176597	0.333538
ENSG00000166900	STX3	0.778966	0.0176751	0.333538
ENSG00000154822	PLCL2	-1.71627	0.0177021	0.333538
ENSG00000174238	PITPNA	0.584985	0.0177113	0.333538
ENSG00000103174	NAGPA	0.936377	0.0177229	0.333538
ENSG00000266074	BAHCC1	1.7986	0.017739	0.333538
ENSG00000235092	ID2-AS1	2.77961	0.0177413	0.333538
ENSG00000011600	TYROBP	2.86075	0.0177637	0.333538
ENSG00000181458	TMEM45A	-1.21819	0.0177803	0.333538
ENSG00000167535	CACNB3	0.875972	0.0179686	0.336027
ENSG00000145687	SSBP2	-1.16955	0.0179889	0.336027
ENSG00000197603	CPLANE1	-0.998367	0.0180161	0.336027
ENSG00000065154	OAT	0.987431	0.0180208	0.336027
ENSG00000228474	OST4	0.625062	0.018035	0.336027
ENSG00000177868	SVBP	-1.20682	0.0180738	0.336294
ENSG00000116815	CD58	-1.14118	0.0181223	0.336741
ENSG00000158008	EXTL1	4.17702	0.018211	0.337934
ENSG00000134247	PTGFRN	0.829247	0.01829	0.338943
ENSG00000129473	BCL2L2	2.67464	0.0184052	0.340493
ENSG00000133216	EPHB2	0.611349	0.0184231	0.340493
ENSG00000069399	BCL3	0.675628	0.0185457	0.3423
ENSG00000140398	NEIL1	-1.63763	0.0185776	0.342344
ENSG00000165714	BORCS5	1.81272	0.0186162	0.342344
ENSG00000130347	RTN4IP1	-0.989543	0.0186297	0.342344
ENSG00000099337	KCNK6	0.645662	0.0186475	0.342344
ENSG00000260704	LINC00543	2.59243	0.0186936	0.342732
ENSG00000129667	RHBDF2	1.05077	0.0187853	0.343955
ENSG00000102970	CCL17	4.17033	0.0188265	0.344008
ENSG00000099953	MMP11	-2.83853	0.0188771	0.344008
ENSG00000133789	SWAP70	-0.595398	0.0188865	0.344008
ENSG00000171150	SOCS5	-1.09882	0.0189013	0.344008
ENSG00000237149	ZNF503-AS2	1.56589	0.0189131	0.344008
ENSG00000108947	EFNB3	2.83746	0.0190203	0.345501
ENSG00000033867	SLC4A7	-0.670928	0.0191045	0.346288
ENSG00000204389	HSPA1A	0.577443	0.0191139	0.346288
ENSG00000204936	CD177	-1.96022	0.0191482	0.346454
ENSG00000257474		-2.10266	0.0192099	0.34672
ENSG00000136521	NDUFB5	0.7636	0.0192132	0.34672
ENSG00000077150	NFKB2	1.08887	0.0192549	0.346804
ENSG00000198818	SFT2D1	0.930538	0.0192683	0.346804
ENSG00000196218	RYR1	-1.94923	0.0193071	0.347049
ENSG00000154736	ADAMTS5	-1.17551	0.0193494	0.347174
ENSG00000205268	PDE7A	-0.944563	0.0194207	0.347174
ENSG00000275074	NUDT18	1.56459	0.01943	0.347174
ENSG00000178685	PARP10	1.77874	0.0194383	0.347174
ENSG00000265763	ZNF488	-1.42307	0.0194401	0.347174
ENSG00000159184	HOXB13	2.30774	0.0194993	0.347626
ENSG00000136122	BORA	1.5215	0.0195159	0.347626
ENSG00000101680	LAMA1	-0.922241	0.0197113	0.350318
ENSG00000134882	UBAC2	0.626756	0.0197266	0.350318
ENSG00000076706	MCAM	-0.581883	0.0197674	0.350318
ENSG00000136531	SCN2A	1.82544	0.0197688	0.350318
ENSG00000105143	SLC1A6	-1.02731	0.0198667	0.3516
ENSG00000187024	PTRH1	0.752979	0.0199299	0.351977
ENSG00000120256	LRP11	0.790165	0.0199459	0.351977
ENSG00000035664	DAPK2	1.02879	0.0199647	0.351977
ENSG00000181191	PJA1	-0.699789	0.0200046	0.352166
ENSG00000139508	SLC46A3	1.36197	0.0200266	0.352166
ENSG00000142173	COL6A2	-0.84946	0.0201098	0.353179
ENSG00000156639	ZFAND3	-0.644619	0.0201386	0.353234
ENSG00000139970	RTN1	1.88018	0.0201969	0.35346
ENSG00000172794	RAB37	-2.10499	0.0202135	0.35346
ENSG00000033170	FUT8	-0.839466	0.0202951	0.35346
ENSG00000144401	METTL21A	-0.697826	0.0203065	0.35346
ENSG00000149179	C11orf49	-0.747125	0.0203195	0.35346
ENSG00000136003	ISCU	0.725738	0.020328	0.35346
ENSG00000170345	FOS	-1.10675	0.0203312	0.35346
ENSG00000174485	DENND4A	0.857249	0.0204024	0.35425
ENSG00000170153	RNF150	-1.19241	0.0205428	0.355711
ENSG00000083093	PALB2	1.38879	0.0205582	0.355711
ENSG00000108511	HOXB6	1.37187	0.0205939	0.355711
ENSG00000197956	S100A6	0.510437	0.0205992	0.355711
ENSG00000164366	CCDC127	-0.646241	0.0206426	0.355711
ENSG00000163875	MEAF6	0.792088	0.0206627	0.355711
ENSG00000103160	HSDL1	-0.813954	0.0206848	0.355711
ENSG00000278192		4.0935	0.0207068	0.355711
ENSG00000140374	ETFA	0.552136	0.020732	0.355711
ENSG00000168394	TAP1	0.718987	0.0207448	0.355711
ENSG00000111679	PTPN6	1.5916	0.0207897	0.356037
ENSG00000169814	BTD	-1.30587	0.0208193	0.3561
ENSG00000230234		2.12758	0.0208725	0.356564
ENSG00000116237	ICMT	0.628928	0.0209412	0.356564
ENSG00000025039	RRAGD	-1.02143	0.0209414	0.356564
ENSG00000179915	NRXN1	1.29568	0.02095	0.356564
ENSG00000079337	RAPGEF3	1.57117	0.0210445	0.35665
ENSG00000174099	MSRB3	-0.680531	0.0210601	0.35665
ENSG00000067646	ZFY	4.18676	0.0210618	0.35665
ENSG00000070269	TMEM260	1.73567	0.0211182	0.35665
ENSG00000020633	RUNX3	-0.991719	0.0211572	0.35665
ENSG00000100889	PCK2	0.863412	0.0212001	0.35665
ENSG00000181873	IBA57	0.853818	0.0212036	0.35665
ENSG00000148600	CDHR1	-1.46562	0.0212096	0.35665
ENSG00000125846	ZNF133	-1.44997	0.0212166	0.35665
ENSG00000173641	HSPB7	-1.40947	0.0212353	0.35665
ENSG00000129493	HEATR5A	-0.642192	0.0212478	0.35665
ENSG00000143198	MGST3	0.570164	0.0212754	0.35665
ENSG00000173372	C1QA	2.72745	0.0213159	0.35665
ENSG00000186352	ANKRD37	-1.17005	0.0213483	0.35665
ENSG00000169884	WNT10B	-1.65939	0.0213519	0.35665
ENSG00000166833	NAV2	-0.73899	0.0213762	0.35665
ENSG00000172724	CCL19	2.73084	0.0213953	0.35665
ENSG00000100601	ALKBH1	-2.47251	0.0214742	0.357177
ENSG00000120688	WBP4	0.727847	0.0215025	0.357177
ENSG00000095752	IL11	-1.18723	0.0215048	0.357177
ENSG00000137868	STRA6	-1.79391	0.0215983	0.357975
ENSG00000116984	MTR	-0.693818	0.0216153	0.357975
ENSG00000139737	SLAIN1	-2.82877	0.021677	0.357975
ENSG00000069998	HDHD5	0.829398	0.0217029	0.357975
ENSG00000111203	ITFG2	-0.85377	0.0217068	0.357975
ENSG00000168216	LMBRD1	1.06394	0.0217233	0.357975
ENSG00000103671	TRIP4	0.906172	0.021736	0.357975
ENSG00000172348	RCAN2	-1.04757	0.0217608	0.357975
ENSG00000103248	MTHFSD	1.33172	0.0218313	0.358095
ENSG00000261068		1.9406	0.0218349	0.358095
ENSG00000146038	DCDC2	1.13608	0.0218528	0.358095
ENSG00000254470	AP5B1	0.708445	0.0218722	0.358095
ENSG00000160973	FOXH1	-0.592118	0.0219224	0.358491
ENSG00000163322	ABRAXAS1	-1.16614	0.0221004	0.360901
ENSG00000198208	RPS6KL1	1.22386	0.0221507	0.360901
ENSG00000166896	ATP23	-2.01869	0.0221574	0.360901
ENSG00000163820	FYCO1	1.68633	0.0221889	0.360901
ENSG00000137203	TFAP2A	-0.807104	0.0222075	0.360901
ENSG00000166595	CIAO2B	0.682274	0.0222565	0.360901
ENSG00000176842	IRX5	-1.1929	0.0222793	0.360901
ENSG00000109956	B3GAT1	-1.60743	0.0222879	0.360901
ENSG00000168890	TMEM150A	1.50846	0.0223295	0.360901
ENSG00000159377	PSMB4	0.573978	0.0223319	0.360901
ENSG00000139173	TMEM117	2.00218	0.0223657	0.361025
ENSG00000118200	CAMSAP2	-0.597566	0.0225171	0.362646
ENSG00000008086	CDKL5	-1.21156	0.0225189	0.362646
ENSG00000185664	PMEL	-2.53449	0.0225975	0.362804
ENSG00000197061	HIST1H4C	-0.491737	0.0226075	0.362804
ENSG00000172379	ARNT2	-1.60527	0.0226077	0.362804
ENSG00000059377	TBXAS1	-1.65913	0.0226515	0.363083
ENSG00000079112	CDH17	0.656834	0.0227281	0.363872
ENSG00000005844	ITGAL	4.048	0.0227536	0.363872
ENSG00000169062	UPF3A	-0.786332	0.0228184	0.363892
ENSG00000165905	LARGE2	0.682403	0.0228277	0.363892
ENSG00000196611	MMP1	-0.993837	0.0228483	0.363892
ENSG00000171160	MORN4	2.21885	0.0228605	0.363892
ENSG00000197062	ZSCAN26	-1.59982	0.0230354	0.366029
ENSG00000197702	PARVA	-0.875915	0.023048	0.366029
ENSG00000070808	CAMK2A	2.09714	0.023081	0.366132
ENSG00000006756	ARSD	0.72023	0.0231421	0.366678
ENSG00000066468	FGFR2	-1.23088	0.0232339	0.36771
ENSG00000156463	SH3RF2	0.679536	0.0233061	0.368429
ENSG00000167807		-1.24832	0.0233698	0.369012
ENSG00000160439	RDH13	0.66846	0.0234471	0.369316
ENSG00000167074	TEF	-0.738223	0.0234635	0.369316
ENSG00000128918	ALDH1A2	-2.12404	0.0235293	0.369316
ENSG00000131845	ZNF304	-1.45498	0.0235492	0.369316
ENSG00000021574	SPAST	1.03033	0.0235991	0.369316
ENSG00000218336	TENM3	-1.02575	0.0236141	0.369316
ENSG00000174206	C12orf66	-1.48586	0.0236262	0.369316
ENSG00000213965	NUDT19	1.24603	0.0236447	0.369316
ENSG00000167601	AXL	-0.661472	0.0236727	0.369316
ENSG00000102048	ASB9	-1.86075	0.0236823	0.369316
ENSG00000066926	FECH	-1.14498	0.0236859	0.369316
ENSG00000165629	ATP5F1C	0.708344	0.0237109	0.369316
ENSG00000212993	POU5F1B	-0.867447	0.0238654	0.370905
ENSG00000139668	WDFY2	-1.1795	0.0239087	0.370905
ENSG00000154856	APCDD1	2.60316	0.0239093	0.370905
ENSG00000163624	CDS1	0.65319	0.0239248	0.370905
ENSG00000130193	THEM6	0.6752	0.0239911	0.370905
ENSG00000206172	HBA1	2.33783	0.0239981	0.370905
ENSG00000101276	SLC52A3	0.892586	0.0240015	0.370905
ENSG00000127423	AUNIP	-0.682757	0.0240688	0.371462
ENSG00000152642	GPD1L	1.15031	0.0240915	0.371462
ENSG00000119917	IFIT3	0.95832	0.0241778	0.372376
ENSG00000123342	MMP19	4.07484	0.0242481	0.373041
ENSG00000196456	ZNF775	-0.974603	0.0242889	0.373157
ENSG00000197982	C1orf122	0.611756	0.0243368	0.373157
ENSG00000135363	LMO2	4.07436	0.0243452	0.373157
ENSG00000136014	USP44	-0.921348	0.024364	0.373157
ENSG00000269743	SLC25A53	-1.69948	0.0245034	0.374875
ENSG00000027869	SH2D2A	0.810908	0.0245663	0.374932
ENSG00000118894	EEF2KMT	0.807318	0.0245948	0.374932
ENSG00000061337	LZTS1	-1.80519	0.0246075	0.374932
ENSG00000205277	MUC12	-1.56396	0.0246161	0.374932
ENSG00000049860	HEXB	0.619384	0.0246603	0.374976
ENSG00000142515	KLK3	-3.76049	0.0247123	0.374976
ENSG00000248329	APELA	-1.36443	0.0247159	0.374976
ENSG00000196428	TSC22D2	-0.628417	0.0247279	0.374976
ENSG00000153179	RASSF3	0.75016	0.0247776	0.375316
ENSG00000186818	LILRB4	4.00097	0.0248374	0.375809
ENSG00000183018	SPNS2	0.846948	0.0250017	0.376842
ENSG00000113946	CLDN16	2.55987	0.0250257	0.376842
ENSG00000076555	ACACB	1.27474	0.0250263	0.376842
ENSG00000165731	RET	-1.65109	0.0250668	0.376842
ENSG00000124217	MOCS3	1.00742	0.0250813	0.376842
ENSG00000026103	FAS	2.65094	0.0251639	0.376842
ENSG00000114127	XRN1	-0.72812	0.0251817	0.376842
ENSG00000204186	ZDBF2	-1.10994	0.0252289	0.376842
ENSG00000137478	FCHSD2	1.5246	0.0252538	0.376842
ENSG00000167306	MYO5B	0.721758	0.0252952	0.376842
ENSG00000119004	CYP20A1	0.577191	0.0253221	0.376842
ENSG00000164284	GRPEL2	0.95171	0.0253472	0.376842
ENSG00000253293	HOXA10	-0.725303	0.0254056	0.376842
ENSG00000135298	ADGRB3	3.9957	0.0254095	0.376842
ENSG00000172465	TCEAL1	-0.760829	0.0254147	0.376842
ENSG00000160695	VPS11	0.881995	0.0254322	0.376842
ENSG00000103647	CORO2B	-1.73953	0.0254378	0.376842
ENSG00000128564	VGF	1.25996	0.0254422	0.376842
ENSG00000196313	POM121	0.753304	0.025458	0.376842
ENSG00000281881	#N/A	2.51847	0.0254804	0.376842
ENSG00000115944	COX7A2L	0.669486	0.0254805	0.376842
ENSG00000173210	ABLIM3	-1.43551	0.0255194	0.376895
ENSG00000116679	IVNS1ABP	-0.584802	0.0255387	0.376895
ENSG00000175606	TMEM70	0.765331	0.0256429	0.377735
ENSG00000106034	CPED1	-1.6289	0.0256627	0.377735
ENSG00000118473	SGIP1	4.08835	0.025678	0.377735
ENSG00000242173	ARHGDIG	3.99224	0.0257937	0.379011
ENSG00000133083	DCLK1	-1.17939	0.0258204	0.379011
ENSG00000142961	MOB3C	1.05449	0.0258687	0.379011
ENSG00000125454	SLC25A19	0.68147	0.0258764	0.379011
ENSG00000272086		0.804081	0.0259023	0.379011
ENSG00000169604	ANTXR1	-0.797557	0.0260101	0.379867
ENSG00000101216	GMEB2	0.714576	0.026016	0.379867
ENSG00000166925	TSC22D4	1.10477	0.0260746	0.380251
ENSG00000115112	TFCP2L1	-0.793406	0.0261025	0.380251
ENSG00000176887	SOX11	-0.548408	0.0261251	0.380251
ENSG00000127831	VIL1	0.588374	0.0261646	0.380423
ENSG00000100079	LGALS2	1.2267	0.0263029	0.381659
ENSG00000135966	TGFBRAP1	0.755863	0.0263064	0.381659
ENSG00000103528	SYT17	-1.26583	0.0263333	0.381659
ENSG00000225489		1.27676	0.0263605	0.381659
ENSG00000066336	SPI1	3.98696	0.0263907	0.381695
ENSG00000103034	NDRG4	-0.926722	0.0264816	0.382229
ENSG00000175414	ARL10	-0.992954	0.0264832	0.382229
ENSG00000173153	ESRRA	0.622279	0.0265498	0.38233
ENSG00000091490	SEL1L3	0.562878	0.026554	0.38233
ENSG00000121957	GPSM2	0.646194	0.0265734	0.38233
ENSG00000145192	AHSG	-0.987139	0.0266415	0.38267
ENSG00000227591	HSD11B1-AS1	-2.81566	0.0266527	0.38267
ENSG00000089225	TBX5	2.16777	0.0266994	0.3829
ENSG00000144893	MED12L	-1.67851	0.0267243	0.3829
ENSG00000213231	TCL1B	-0.995096	0.0270137	0.386644
ENSG00000172354	GNB2	0.62088	0.0270635	0.386955
ENSG00000171824	EXOSC10	-0.656571	0.0271653	0.388008
ENSG00000007080	CCDC124	-0.503942	0.0272654	0.389034
ENSG00000157617	C2CD2	0.641083	0.0273553	0.389751
ENSG00000278845	MRPL45	0.650146	0.0273723	0.389751
ENSG00000050748	MAPK9	0.93433	0.0274462	0.390399
ENSG00000105173	CCNE1	-0.830842	0.0274876	0.390585
ENSG00000100280	AP1B1	0.516707	0.0275471	0.390842
ENSG00000183770	FOXL2	-1.51803	0.0275918	0.390842
ENSG00000011677	GABRA3	-1.2023	0.0276041	0.390842
ENSG00000160741	CRTC2	2.29461	0.0276193	0.390842
ENSG00000162267	ITIH3	-1.52553	0.0276681	0.390925
ENSG00000006468	ETV1	-1.31944	0.0276819	0.390925
ENSG00000131148	EMC8	0.588881	0.0278414	0.392775
ENSG00000205502	C2CD4B	1.19101	0.027953	0.393532
ENSG00000132321	IQCA1	-1.32664	0.0280169	0.393532
ENSG00000176532	PRR15	0.530547	0.0280302	0.393532
ENSG00000150551	LYPD1	-0.8153	0.0281422	0.393532
ENSG00000147202	DIAPH2	-0.607952	0.0281724	0.393532
ENSG00000120910	PPP3CC	-1.44744	0.0282081	0.393532
ENSG00000180233	ZNRF2	1.30554	0.0282218	0.393532
ENSG00000120053	GOT1	0.556597	0.0282321	0.393532
ENSG00000154710	RABGEF1	-0.971279	0.0282797	0.393532
ENSG00000205302	SNX2	-0.73901	0.0283489	0.393532
ENSG00000107560	RAB11FIP2	-0.734654	0.0283945	0.393532
ENSG00000141458	NPC1	-0.953328	0.0284595	0.393532
ENSG00000161956	SENP3	-0.586231	0.0284619	0.393532
ENSG00000120280	CXorf21	3.96955	0.0284638	0.393532
ENSG00000173267	SNCG	-1.28541	0.0284991	0.393532
ENSG00000231500	RPS18	0.488882	0.0285005	0.393532
ENSG00000092020	PPP2R3C	-0.547535	0.0285156	0.393532
ENSG00000138678	GPAT3	1.25581	0.0285193	0.393532
ENSG00000087095	NLK	-0.696315	0.0285623	0.393532
ENSG00000135248	FAM71F1	4.02794	0.028579	0.393532
ENSG00000188517	COL25A1	-1.23116	0.0285844	0.393532
ENSG00000138347	MYPN	-2.7324	0.0285916	0.393532
ENSG00000181481	RNF135	0.919699	0.0286015	0.393532
ENSG00000127585	FBXL16	1.9095	0.028642	0.393532
ENSG00000189046	ALKBH2	-0.926737	0.0286445	0.393532
ENSG00000111271	ACAD10	0.884223	0.028657	0.393532
ENSG00000112041	TULP1	-2.69649	0.0287224	0.393532
ENSG00000156735	BAG4	-0.622892	0.0287267	0.393532
ENSG00000134504	KCTD1	1.36523	0.0287951	0.393532
ENSG00000198736	MSRB1	0.531275	0.0288026	0.393532
ENSG00000101938	CHRDL1	-1.38587	0.0288112	0.393532
ENSG00000164086	DUSP7	1.35545	0.0288371	0.393532
ENSG00000124440	HIF3A	-1.09449	0.0288383	0.393532
ENSG00000173805	HAP1	-2.76752	0.0289567	0.394578
ENSG00000187164	SHTN1	0.768525	0.0289722	0.394578
ENSG00000175832	ETV4	0.59224	0.0290326	0.39501
ENSG00000183049	CAMK1D	-0.580778	0.0291208	0.395087
ENSG00000168496	FEN1	0.55416	0.0291242	0.395087
ENSG00000080839	RBL1	-0.751778	0.0291672	0.395087
ENSG00000167566	NCKAP5L	-1.00443	0.0292144	0.395087
ENSG00000148180	GSN	-0.682904	0.0292193	0.395087
ENSG00000267041	ZNF850	-1.78431	0.0292454	0.395087
ENSG00000169403	PTAFR	1.22149	0.0292949	0.395087
ENSG00000120251	GRIA2	2.6818	0.0293176	0.395087
ENSG00000124006	OBSL1	-0.872122	0.0293205	0.395087
ENSG00000173080	RXFP4	2.64736	0.0293252	0.395087
ENSG00000170791	CHCHD7	0.557599	0.0293928	0.395536
ENSG00000100979	PLTP	-0.653731	0.0294232	0.395536
ENSG00000160307	S100B	1.41274	0.0294447	0.395536
ENSG00000003989	SLC7A2	-0.750309	0.0294803	0.395629
ENSG00000163220	S100A9	0.542224	0.0295364	0.395994
ENSG00000106366	SERPINE1	-0.719393	0.0296132	0.396638
ENSG00000205413	SAMD9	1.48277	0.0297182	0.397658
ENSG00000177697	CD151	0.520217	0.0297854	0.397702
ENSG00000122707	RECK	-1.44871	0.0298139	0.397702
ENSG00000277147	LINC00869	2.65246	0.0298326	0.397702
ENSG00000214717	ZBED1	-0.659887	0.0298585	0.397702
ENSG00000116521	SCAMP3	0.622907	0.0298762	0.397702
ENSG00000138083	SIX3	2.07985	0.0298948	0.397702
ENSG00000135636	DYSF	-1.91691	0.0301712	0.400991
ENSG00000244005	NFS1	0.957072	0.0302118	0.401144
ENSG00000146425	DYNLT1	0.756757	0.0302936	0.401842
ENSG00000175866	BAIAP2	0.668625	0.0303545	0.402263
ENSG00000149573	MPZL2	0.758127	0.0304064	0.402274
ENSG00000049192	ADAMTS6	-1.2417	0.0304137	0.402274
ENSG00000157782	CABP1	1.85768	0.0305082	0.403135
ENSG00000074370	ATP2A3	-0.77449	0.0305399	0.403168
ENSG00000127325	BEST3	-3.46272	0.0306314	0.403988
ENSG00000130821	SLC6A8	-0.572293	0.0306835	0.404288
ENSG00000197070	ARRDC1	0.658537	0.0307514	0.404796
ENSG00000104447	TRPS1	-0.750008	0.0308148	0.405186
ENSG00000143494	VASH2	-0.751379	0.0308641	0.405186
ENSG00000230630	DNM3OS	1.88677	0.0308693	0.405186
ENSG00000187634	SAMD11	-0.890417	0.0309067	0.40529
ENSG00000173588	CEP83	0.926303	0.0309422	0.405292
ENSG00000267383		-1.04133	0.0309657	0.405292
ENSG00000168062	BATF2	0.954985	0.0310599	0.405656
ENSG00000115084	SLC35F5	1.17541	0.0310769	0.405656
ENSG00000131652	THOC6	3.97002	0.031082	0.405656
ENSG00000115919	KYNU	-1.17985	0.0311263	0.405701
ENSG00000184232	OAF	0.534942	0.031147	0.405701
ENSG00000048342	CC2D2A	-1.36548	0.0311738	0.405701
ENSG00000004660	CAMKK1	1.39515	0.0313014	0.405973
ENSG00000142549	IGLON5	-0.660912	0.0313457	0.405973
ENSG00000132361	CLUH	0.511955	0.0313649	0.405973
ENSG00000139343	SNRPF	0.505325	0.0313736	0.405973
ENSG00000074410	CA12	0.609913	0.0313847	0.405973
ENSG00000151962	RBM46	-1.89806	0.03139	0.405973
ENSG00000026297	RNASET2	0.644621	0.03141	0.405973
ENSG00000157404	KIT	-1.92812	0.0314715	0.405973
ENSG00000064692	SNCAIP	-2.01623	0.031503	0.405973
ENSG00000137070	IL11RA	-0.809202	0.0315139	0.405973
ENSG00000134824	FADS2	-1.06219	0.0315425	0.405973
ENSG00000081154	PCNP	-0.556386	0.031557	0.405973
ENSG00000185008	ROBO2	2.58207	0.0315779	0.405973
ENSG00000106608	URGCP	0.632919	0.0316097	0.406002
ENSG00000094755	GABRP	-1.70653	0.0317095	0.406532
ENSG00000104327	CALB1	-0.586765	0.03171	0.406532
ENSG00000145934	TENM2	1.60812	0.0317938	0.407173
ENSG00000151117	TMEM86A	2.58881	0.0318754	0.407173
ENSG00000136367	ZFHX2	-1.51569	0.03189	0.407173
ENSG00000127311	HELB	-1.16538	0.0319023	0.407173
ENSG00000137103	TMEM8B	-0.683761	0.0319079	0.407173
ENSG00000110876	SELPLG	3.87875	0.0320393	0.408297
ENSG00000104408	EIF3E	0.615369	0.032086	0.408297
ENSG00000105755	ETHE1	0.61478	0.0320976	0.408297
ENSG00000182389	CACNB4	-1.79955	0.0321146	0.408297
ENSG00000186188	FFAR4	0.895875	0.0322429	0.409551
ENSG00000235078		-2.08444	0.0324231	0.41146
ENSG00000027697	IFNGR1	-1.29624	0.0325213	0.411983
ENSG00000168612	ZSWIM1	0.701023	0.0325242	0.411983
ENSG00000167280	ENGASE	0.704091	0.0325638	0.412106
ENSG00000119013	NDUFB3	0.756943	0.0326242	0.412491
ENSG00000162032	SPSB3	-0.699526	0.032743	0.413061
ENSG00000223784	LINP1	-1.54063	0.0327437	0.413061
ENSG00000099954	CECR2	-0.840829	0.0328074	0.413061
ENSG00000185716	MOSMO	-0.738063	0.0328395	0.413061
ENSG00000090376	IRAK3	1.21846	0.0328559	0.413061
ENSG00000114859	CLCN2	1.79406	0.0329019	0.413061
ENSG00000165863	C10orf82	-1.99681	0.0329221	0.413061
ENSG00000158290	CUL4B	-0.568297	0.0329382	0.413061
ENSG00000117707	PROX1	1.21505	0.0329392	0.413061
ENSG00000196072	BLOC1S2	0.569318	0.0329879	0.413294
ENSG00000139174	PRICKLE1	-0.914767	0.0331201	0.414559
ENSG00000163508	EOMES	-1.75594	0.033149	0.414559
ENSG00000164929	BAALC	2.56737	0.0332248	0.41513
ENSG00000213468	FIRRE	-0.913348	0.0333998	0.416223
ENSG00000197150	ABCB8	0.773439	0.0334456	0.416223
ENSG00000179604	CDC42EP4	0.934666	0.0334987	0.416223
ENSG00000147874	HAUS6	-0.585221	0.0335283	0.416223
ENSG00000115297	TLX2	3.86417	0.0335429	0.416223
ENSG00000143727	ACP1	0.558272	0.0335575	0.416223
ENSG00000117419	ERI3	-0.631093	0.0335667	0.416223
ENSG00000074855	ANO8	-0.844077	0.0335927	0.416223
ENSG00000189001	SBSN	2.45467	0.0335971	0.416223
ENSG00000236778	INTS6-AS1	-2.31739	0.0336146	0.416223
ENSG00000087274	ADD1	-0.601081	0.0337895	0.416959
ENSG00000183137	CEP57L1	0.956247	0.0338466	0.416959
ENSG00000065609	SNAP91	3.80317	0.0338928	0.416959
ENSG00000145730	PAM	-0.570231	0.0338957	0.416959
ENSG00000109743	BST1	1.86	0.033896	0.416959
ENSG00000129159	KCNC1	3.80311	0.0338998	0.416959
ENSG00000137731	FXYD2	3.8789	0.0339069	0.416959
ENSG00000143995	MEIS1	-0.726953	0.0339163	0.416959
ENSG00000100523	DDHD1	-0.840237	0.0339948	0.417551
ENSG00000189056	RELN	-1.56998	0.034064	0.417823
ENSG00000116199	FAM20B	0.872135	0.0341037	0.417823
ENSG00000133135	RNF128	-0.748125	0.0341133	0.417823
ENSG00000113924	HGD	0.751834	0.0341479	0.417823
ENSG00000005379	TSPOAP1	2.05501	0.0341687	0.417823
ENSG00000110436	SLC1A2	2.4824	0.0342299	0.417869
ENSG00000086289	EPDR1	0.780091	0.0342427	0.417869
ENSG00000105784	RUNDC3B	-1.8185	0.0344111	0.417869
ENSG00000100078	PLA2G3	-1.09755	0.0344273	0.417869
ENSG00000275713	HIST1H2BH	-2.41392	0.034488	0.417869
ENSG00000203727	SAMD5	0.765873	0.0344969	0.417869
ENSG00000118194	TNNT2	-1.05279	0.0345045	0.417869
ENSG00000170264	FAM161A	-0.666791	0.0345837	0.417869
ENSG00000170417	TMEM182	1.66905	0.0346014	0.417869
ENSG00000255974	CYP2A6	-1.85462	0.0346022	0.417869
ENSG00000188811	NHLRC3	-0.830793	0.0346134	0.417869
ENSG00000077238	IL4R	0.706844	0.0346519	0.417869
ENSG00000129451	KLK10	0.980187	0.0347145	0.417869
ENSG00000115194	SLC30A3	-0.792623	0.0347191	0.417869
ENSG00000131409	LRRC4B	1.54838	0.0347194	0.417869
ENSG00000164815	ORC5	1.23101	0.0347292	0.417869
ENSG00000137699	TRIM29	0.76957	0.0347364	0.417869
ENSG00000120875	DUSP4	-0.863755	0.0347657	0.417869
ENSG00000185869	ZNF829	-2.07248	0.0348264	0.417869
ENSG00000153046	CDYL	-0.536394	0.0348281	0.417869
ENSG00000005073	HOXA11	-1.21597	0.0348349	0.417869
ENSG00000268836		-2.1068	0.03485	0.417869
ENSG00000102886	GDPD3	1.01044	0.0348704	0.417869
ENSG00000126803	HSPA2	-1.03639	0.0349339	0.418009
ENSG00000072163	LIMS2	-0.627344	0.0349636	0.418009
ENSG00000156471	PTDSS1	0.493065	0.0349946	0.418009
ENSG00000102882	MAPK3	-0.559108	0.0350036	0.418009
ENSG00000108395	TRIM37	-0.665307	0.0350636	0.418363
ENSG00000149212	SESN3	-0.750346	0.0351363	0.418714
ENSG00000110169	HPX	-1.45182	0.0351819	0.418714
ENSG00000131844	MCCC2	0.671973	0.035189	0.418714
ENSG00000011422	PLAUR	0.833238	0.0352147	0.418714
ENSG00000168907	PLA2G4F	1.18888	0.0354031	0.420348
ENSG00000104365	IKBKB	1.04154	0.0354653	0.420348
ENSG00000101096	NFATC2	-1.33766	0.0355094	0.420348
ENSG00000174744	BRMS1	0.657481	0.0355227	0.420348
ENSG00000166501	PRKCB	-1.15982	0.0355234	0.420348
ENSG00000277200		-1.53835	0.0355352	0.420348
ENSG00000170373	CST1	1.68939	0.0356234	0.420878
ENSG00000143643	TTC13	-1.55057	0.0356926	0.420878
ENSG00000023839	ABCC2	1.41283	0.0356937	0.420878
ENSG00000148541	FAM13C	-1.30897	0.0357531	0.420878
ENSG00000215014		-1.1044	0.0357555	0.420878
ENSG00000160117	ANKLE1	-1.75063	0.0357637	0.420878
ENSG00000172183	ISG20	1.16512	0.035794	0.420878
ENSG00000106348	IMPDH1	0.521815	0.0359879	0.422697
ENSG00000166825	ANPEP	0.778674	0.0360101	0.422697
ENSG00000143612	C1orf43	0.503829	0.0361034	0.423431
ENSG00000151116	UEVLD	0.637576	0.0362634	0.424945
ENSG00000158467	AHCYL2	1.16925	0.0364344	0.426586
ENSG00000174990	CA5A	-2.00938	0.0366083	0.428259
ENSG00000143499	SMYD2	1.04823	0.0366499	0.428381
ENSG00000000938	FGR	3.78096	0.0367662	0.429153
ENSG00000147145	LPAR4	-1.63428	0.0367783	0.429153
ENSG00000128881	TTBK2	-0.828487	0.0368288	0.429378
ENSG00000104783	KCNN4	-0.659958	0.0370179	0.431108
ENSG00000163104	SMARCAD1	-0.667696	0.0370579	0.431108
ENSG00000182175	RGMA	-0.714771	0.0370822	0.431108
ENSG00000122008	POLK	-0.662546	0.0371276	0.431108
ENSG00000135346	CGA	-0.708871	0.0371601	0.431108
ENSG00000101400	SNTA1	-0.774793	0.0371651	0.431108
ENSG00000087077	TRIP6	0.580822	0.0372465	0.431689
ENSG00000116117	PARD3B	1.10904	0.0372896	0.431826
ENSG00000167600	CYP2S1	-0.478251	0.0373829	0.432479
ENSG00000253304	TMEM200B	-1.0592	0.0374089	0.432479
ENSG00000181826	RELL1	-1.20754	0.0374796	0.432675
ENSG00000090382	LYZ	1.01107	0.0375111	0.432675
ENSG00000143125	PROK1	-1.92203	0.0375246	0.432675
ENSG00000185630	PBX1	-0.563023	0.0375524	0.432675
ENSG00000198546	ZNF511	0.604268	0.0376219	0.432675
ENSG00000166123	GPT2	0.48798	0.0376472	0.432675
ENSG00000095739	BAMBI	-1.12412	0.0376806	0.432675
ENSG00000266173	STRADA	-1.57522	0.037705	0.432675
ENSG00000205710	C17orf107	-2.00814	0.0377454	0.432675
ENSG00000103175	WFDC1	-0.642838	0.0377769	0.432675
ENSG00000133027	PEMT	-0.775758	0.0377882	0.432675
ENSG00000141568	FOXK2	0.648997	0.0378593	0.432675
ENSG00000142765	SYTL1	2.5244	0.0378623	0.432675
ENSG00000164344	KLKB1	-1.28556	0.0378657	0.432675
ENSG00000108984	MAP2K6	-1.15548	0.0379786	0.433543
ENSG00000165072	MAMDC2	-1.78085	0.038015	0.433543
ENSG00000188064	WNT7B	-0.558044	0.0380362	0.433543
ENSG00000102781	KATNAL1	-1.11617	0.0380784	0.433665
ENSG00000177733	HNRNPA0	0.489202	0.0381926	0.434118
ENSG00000010278	CD9	0.479934	0.0381966	0.434118
ENSG00000134490	TMEM241	-0.911289	0.0382127	0.434118
ENSG00000183734	ASCL2	0.530668	0.0383304	0.435096
ENSG00000147251	DOCK11	-1.54545	0.0384371	0.435946
ENSG00000255198	SNHG9	0.550095	0.0384736	0.435946
ENSG00000100084	HIRA	0.656133	0.0385303	0.435946
ENSG00000126217	MCF2L	-1.45263	0.0385507	0.435946
ENSG00000196917	HCAR1	1.1368	0.0385636	0.435946
ENSG00000145431	PDGFC	-0.932027	0.0386172	0.436194
ENSG00000051009	FAM160A2	0.758406	0.0386771	0.436513
ENSG00000233461		1.22043	0.0387485	0.436809
ENSG00000105989	WNT2	-1.67156	0.0387668	0.436809
ENSG00000148700	ADD3	0.578906	0.0389343	0.438055
ENSG00000196961	AP2A1	-0.551794	0.038941	0.438055
ENSG00000170632	ARMC10	0.663967	0.0390289	0.438684
ENSG00000131263	RLIM	-0.606885	0.0391236	0.438783
ENSG00000169084	DHRSX	-0.761594	0.0391576	0.438783
ENSG00000165912	PACSIN3	0.51299	0.0392288	0.438783
ENSG00000161013	MGAT4B	0.471568	0.0392397	0.438783
ENSG00000169071	ROR2	-1.39958	0.0392514	0.438783
ENSG00000184260	HIST2H2AC	-0.589437	0.0392517	0.438783
ENSG00000197273	GUCA2A	-1.41746	0.0392607	0.438783
ENSG00000224167		2.1863	0.0394114	0.43989
ENSG00000140678	ITGAX	3.76203	0.0394236	0.43989
ENSG00000101856	PGRMC1	-0.524311	0.0395118	0.440176
ENSG00000178665	ZNF713	2.13557	0.0395132	0.440176
ENSG00000110318	CEP126	-1.06716	0.0395675	0.440316
ENSG00000007372	PAX6	-1.32091	0.0395897	0.440316
ENSG00000104899	AMH	-2.22594	0.0397417	0.441027
ENSG00000104361	NIPAL2	1.10323	0.0397625	0.441027
ENSG00000081237	PTPRC	2.54159	0.0397752	0.441027
ENSG00000187994	RINL	-0.98003	0.0398919	0.441027
ENSG00000247498	GPRC5D-AS1	1.31013	0.0398953	0.441027
ENSG00000158714	SLAMF8	3.75841	0.0399547	0.441027
ENSG00000164077	MON1A	0.587948	0.0399935	0.441027
ENSG00000189339	SLC35E2B	-0.90214	0.0400506	0.441027
ENSG00000135828	RNASEL	2.43324	0.0400569	0.441027
ENSG00000172927	MYEOV	0.889959	0.0400754	0.441027
ENSG00000261786		-2.36652	0.0402213	0.441027
ENSG00000162779	AXDND1	3.75656	0.0402294	0.441027
ENSG00000148143	ZNF462	-0.620452	0.0402298	0.441027
ENSG00000214413	BBIP1	-1.12801	0.0403316	0.441027
ENSG00000109180	OCIAD1	0.486704	0.0403428	0.441027
ENSG00000069956	MAPK6	-0.602058	0.0403508	0.441027
ENSG00000186517	ARHGAP30	2.55153	0.0403821	0.441027
ENSG00000139146	SINHCAF	-0.646808	0.0403998	0.441027
ENSG00000137575	SDCBP	0.550283	0.0404005	0.441027
ENSG00000198732	SMOC1	-0.616039	0.0404499	0.441027
ENSG00000144118	RALB	0.533646	0.0404929	0.441027
ENSG00000168309	FAM107A	2.40594	0.0405789	0.441027
ENSG00000121653	MAPK8IP1	-0.989905	0.0405939	0.441027
ENSG00000187123	LYPD6	-2.22613	0.0406154	0.441027
ENSG00000064687	ABCA7	-0.718489	0.0406396	0.441027
ENSG00000023041	ZDHHC6	0.624724	0.0406604	0.441027
ENSG00000160255	ITGB2	1.62487	0.0406942	0.441027
ENSG00000145703	IQGAP2	-0.803568	0.0406962	0.441027
ENSG00000132297	HHLA1	-0.808161	0.0407296	0.441027
ENSG00000198585	NUDT16	0.580934	0.0407696	0.441027
ENSG00000164308	ERAP2	0.844389	0.0407737	0.441027
ENSG00000121858	TNFSF10	0.880334	0.0407805	0.441027
ENSG00000123685	BATF3	-1.63099	0.0408691	0.441027
ENSG00000169738	DCXR	0.500828	0.040873	0.441027
ENSG00000186184	POLR1D	0.604766	0.0408827	0.441027
ENSG00000151465	CDC123	0.49229	0.0408958	0.441027
ENSG00000143631	FLG	3.75196	0.0409217	0.441027
ENSG00000134330	IAH1	0.941978	0.0409548	0.441027
ENSG00000111652	COPS7A	0.675714	0.0409713	0.441027
ENSG00000115325	DOK1	0.810589	0.0409909	0.441027
ENSG00000115963	RND3	-0.575159	0.0410296	0.441027
ENSG00000166206	GABRB3	-1.0471	0.041039	0.441027
ENSG00000181544	FANCB	-1.15631	0.0410729	0.441027
ENSG00000147596	PRDM14	-0.618209	0.0410734	0.441027
ENSG00000095397	WHRN	1.51312	0.041095	0.441027
ENSG00000170464	DNAJC18	-0.777249	0.0411666	0.441359
ENSG00000118655	DCLRE1B	1.65515	0.04119	0.441359
ENSG00000071246	VASH1	1.76632	0.0412504	0.441662
ENSG00000118985	ELL2	-0.990542	0.0416016	0.444598
ENSG00000187240	DYNC2H1	-0.815772	0.0416642	0.444598
ENSG00000104517	UBR5	-0.4904	0.0416658	0.444598
ENSG00000135127	BICDL1	1.17428	0.0417535	0.444598
ENSG00000113889	KNG1	-1.29656	0.0417778	0.444598
ENSG00000250366	TUNAR	-0.899487	0.0418154	0.444598
ENSG00000151576	QTRT2	-0.657471	0.0418428	0.444598
ENSG00000080819	CPOX	1.17344	0.0418769	0.444598
ENSG00000036530	CYP46A1	3.74534	0.0419381	0.444598
ENSG00000152348	ATG10	-0.56089	0.0419669	0.444598
ENSG00000159261	CLDN14	0.813874	0.0419865	0.444598
ENSG00000130545	CRB3	0.951143	0.0420003	0.444598
ENSG00000159200	RCAN1	0.622432	0.0420602	0.444598
ENSG00000257698	GIHCG	-1.71015	0.0420985	0.444598
ENSG00000188095	MESP2	1.80067	0.042173	0.444598
ENSG00000197562	RAB40C	0.723315	0.0421851	0.444598
ENSG00000114113	RBP2	1.06407	0.0422057	0.444598
ENSG00000188352	FOCAD	-0.731202	0.0422233	0.444598
ENSG00000109911	ELP4	1.68188	0.042256	0.444598
ENSG00000151090	THRB	0.94512	0.0422756	0.444598
ENSG00000125843	AP5S1	0.631482	0.0422758	0.444598
ENSG00000188282	RUFY4	3.74314	0.0422823	0.444598
ENSG00000275265		3.74314	0.0422823	0.444598
ENSG00000129009	ISLR	2.42358	0.0423399	0.444598
ENSG00000180855	ZNF443	-2.52012	0.0424232	0.444598
ENSG00000260081		-1.64624	0.0424791	0.444598
ENSG00000247077	PGAM5	0.629846	0.042533	0.444598
ENSG00000151490	PTPRO	1.1617	0.0425502	0.444598
ENSG00000100528	CNIH1	0.594447	0.0425899	0.444598
ENSG00000169583	CLIC3	-1.2252	0.0426337	0.444598
ENSG00000176393	RNPEP	0.612581	0.0427558	0.444598
ENSG00000164758	MED30	1.26169	0.042758	0.444598
ENSG00000162520	SYNC	-1.31843	0.0427687	0.444598
ENSG00000251169	LINC01843	1.01304	0.0428388	0.444598
ENSG00000145241	CENPC	-0.948687	0.0428398	0.444598
ENSG00000107562	CXCL12	-0.76799	0.0428981	0.444598
ENSG00000278259	MYO19	-0.551467	0.0428996	0.444598
ENSG00000231389	HLA-DPA1	2.37382	0.0429256	0.444598
ENSG00000036549		-0.631767	0.0429328	0.444598
ENSG00000177303	CASKIN2	0.985402	0.042972	0.444598
ENSG00000240230	COX19	0.576401	0.0429737	0.444598
ENSG00000136542	GALNT5	1.24615	0.0429804	0.444598
ENSG00000184384	MAML2	-0.850209	0.042986	0.444598
ENSG00000187260	WDR86	-1.68432	0.0430046	0.444598
ENSG00000070019	GUCY2C	1.3865	0.0430071	0.444598
ENSG00000167680	SEMA6B	-1.08501	0.04301	0.444598
ENSG00000162490	DRAXIN	-0.70113	0.0431196	0.445396
ENSG00000122971	ACADS	-0.54723	0.0432101	0.445997
ENSG00000178828	RNF186	-1.13372	0.0432438	0.44601
ENSG00000135439	AGAP2	1.31871	0.0432838	0.446087
ENSG00000141642	ELAC1	2.59322	0.043316	0.446087
ENSG00000272763		0.681655	0.0433983	0.4466
ENSG00000088876	ZNF343	1.51706	0.0434671	0.446974
ENSG00000134107	BHLHE40	-1.1844	0.0436168	0.4481
ENSG00000259498	TPM1-AS	-2.6422	0.0436417	0.4481
ENSG00000180209	MYLPF	-1.9921	0.0437339	0.448189
ENSG00000077254	USP33	-0.590651	0.0437528	0.448189
ENSG00000132004	FBXW9	-0.880701	0.0437931	0.448189
ENSG00000175701	MTLN	1.01907	0.0437976	0.448189
ENSG00000122642	FKBP9	0.546943	0.0438131	0.448189
ENSG00000079819	EPB41L2	0.511197	0.0438739	0.448301
ENSG00000079102	RUNX1T1	-0.658321	0.0438892	0.448301
ENSG00000262714		1.72135	0.0439286	0.448371
ENSG00000100003	SEC14L2	1.11896	0.0440288	0.449062
ENSG00000126583	PRKCG	2.43588	0.0441013	0.449468
ENSG00000107902	LHPP	-0.912715	0.0441764	0.449578
ENSG00000196260	SFTA2	1.36522	0.0441774	0.449578
ENSG00000109971	HSPA8	0.46833	0.0444037	0.451547
ENSG00000184489	PTP4A3	-1.25118	0.0445007	0.452199
ENSG00000004779	NDUFAB1	0.466609	0.044603	0.452864
ENSG00000198003	CCDC151	-1.6746	0.0446319	0.452864
ENSG00000081059	TCF7	0.510557	0.0447831	0.454063
ENSG00000181104	F2R	-0.860318	0.0448405	0.45418
ENSG00000183579	ZNRF3	0.869169	0.0448605	0.45418
ENSG00000083807	SLC27A5	-0.734201	0.0449309	0.454268
ENSG00000225439	BOLA3-AS1	1.13813	0.0449352	0.454268
ENSG00000128656	CHN1	-1.09947	0.0449721	0.454307
ENSG00000132825	PPP1R3D	0.882209	0.0451465	0.455735
ENSG00000177954	RPS27	0.598256	0.0452908	0.456312
ENSG00000008018	PSMB1	0.446702	0.0452924	0.456312
ENSG00000161547	SRSF2	0.486707	0.0453097	0.456312
ENSG00000136235	GPNMB	1.61382	0.045464	0.456312
ENSG00000214900	LINC01588	1.69107	0.0454669	0.456312
ENSG00000006611	USH1C	0.59961	0.0454779	0.456312
ENSG00000188917	TRMT2B	0.698081	0.045496	0.456312
ENSG00000136870	ZNF189	-1.3809	0.045534	0.456312
ENSG00000099365	STX1B	1.14486	0.0455367	0.456312
ENSG00000168350	DEGS2	0.688698	0.0455794	0.456312
ENSG00000197451	HNRNPAB	-0.434354	0.0455928	0.456312
ENSG00000105364	MRPL4	0.507605	0.0456014	0.456312
ENSG00000169764	UGP2	-0.502972	0.045711	0.456965
ENSG00000186026	ZNF284	-1.9348	0.045733	0.456965
ENSG00000068971	PPP2R5B	0.81476	0.0457945	0.457248
ENSG00000129951	PLPPR3	-0.6417	0.0459635	0.457833
ENSG00000103316	CRYM	-1.55003	0.046007	0.457833
ENSG00000143862	ARL8A	0.578356	0.0460122	0.457833
ENSG00000100077	GRK3	0.941883	0.0460533	0.457833
ENSG00000154727	GABPA	0.974838	0.0460842	0.457833
ENSG00000255237		-1.69893	0.0460893	0.457833
ENSG00000131979	GCH1	1.12525	0.0460893	0.457833
ENSG00000151135	TMEM263	-0.602342	0.0461329	0.457833
ENSG00000184887	BTBD6	0.738971	0.0461961	0.457833
ENSG00000120675	DNAJC15	0.559516	0.0462233	0.457833
ENSG00000250479	CHCHD10	0.467613	0.0462422	0.457833
ENSG00000187778	MCRS1	0.668325	0.0462818	0.457833
ENSG00000105538	RASIP1	-0.479407	0.0462854	0.457833
ENSG00000053108	FSTL4	-2.54077	0.0463941	0.458579
ENSG00000099875	MKNK2	-0.485766	0.0464826	0.45895
ENSG00000181751	C5orf30	-1.06069	0.0465262	0.45895
ENSG00000162885	B3GALNT2	1.1139	0.0465317	0.45895
ENSG00000079974	RABL2B	-0.757427	0.0465767	0.459065
ENSG00000100577	GSTZ1	-0.453487	0.0466925	0.459878
ENSG00000166426	CRABP1	-0.60656	0.046762	0.459888
ENSG00000160613	PCSK7	0.533344	0.0467626	0.459888
ENSG00000180626	ZNF594	-1.1997	0.0468233	0.459888
ENSG00000056972	TRAF3IP2	0.759587	0.0468272	0.459888
ENSG00000091138	SLC26A3	-0.658388	0.0468705	0.459986
ENSG00000073464	CLCN4	-1.28348	0.0469575	0.460511
ENSG00000166704	ZNF606	1.44455	0.0470817	0.461135
ENSG00000129355	CDKN2D	1.13303	0.047088	0.461135
ENSG00000277363	SRCIN1	-1.66416	0.0471582	0.461493
ENSG00000060688	SNRNP40	-0.843775	0.0472333	0.4619
ENSG00000196693	ZNF33B	-0.751831	0.0473454	0.462278
ENSG00000185482	STAC3	1.73312	0.0473482	0.462278
ENSG00000165810	BTNL9	-0.905924	0.0473921	0.462278
ENSG00000134138	MEIS2	-0.627012	0.0474277	0.462278
ENSG00000114473	IQCG	-1.08371	0.0474592	0.462278
ENSG00000269242		-1.02861	0.0474883	0.462278
ENSG00000136271	DDX56	0.505135	0.0475106	0.462278
ENSG00000260805		2.45337	0.0475406	0.462278
ENSG00000139546	TARBP2	-0.635586	0.0476351	0.462871
ENSG00000117593	DARS2	0.882607	0.0477266	0.463362
ENSG00000174945	AMZ1	-2.56073	0.0477529	0.463362
ENSG00000078114	NEBL	0.775359	0.0478137	0.463432
ENSG00000196502	SULT1A1	0.607834	0.0478346	0.463432
ENSG00000198746	GPATCH3	-0.533308	0.0478612	0.463432
ENSG00000180210	F2	-1.51579	0.0479453	0.463814
ENSG00000158321	AUTS2	0.607494	0.047968	0.463814
ENSG00000215883	CYB5RL	1.06637	0.0481822	0.465558
ENSG00000044446	PHKA2	-0.968142	0.0482506	0.465692
ENSG00000130433	CACNG6	-1.72318	0.0482637	0.465692
ENSG00000161267	BDH1	0.589134	0.0484521	0.467183
ENSG00000156052	GNAQ	-0.581927	0.0485533	0.467423
ENSG00000189190	ZNF600	1.07342	0.0485839	0.467423
ENSG00000168393	DTYMK	0.567632	0.0485992	0.467423
ENSG00000198865	CCDC152	-0.641879	0.04871	0.467423
ENSG00000169184	MN1	-1.53558	0.0487122	0.467423
ENSG00000243955	GSTA1	-1.20498	0.0487258	0.467423
ENSG00000107551	RASSF4	1.02985	0.0487764	0.467423
ENSG00000179292	TMEM151A	1.01362	0.0487964	0.467423
ENSG00000101115	SALL4	-0.658211	0.0488165	0.467423
ENSG00000011201	ANOS1	-1.40936	0.0488165	0.467423
ENSG00000102271	KLHL4	-1.78341	0.0489226	0.467478
ENSG00000161513	FDXR	0.593627	0.0489306	0.467478
ENSG00000166507	NDST2	1.41204	0.0489444	0.467478
ENSG00000055118	KCNH2	0.829737	0.0489866	0.467478
ENSG00000270504		-1.64865	0.048992	0.467478
ENSG00000268658	LINC00664	-2.03668	0.0491326	0.46769
ENSG00000187624	C17orf97	-1.12933	0.0491365	0.46769
ENSG00000197191	CYSRT1	-0.81322	0.0491887	0.46769
ENSG00000083817	ZNF416	-1.64281	0.0492084	0.46769
ENSG00000141127	PRPSAP2	-0.934535	0.0492511	0.46769
ENSG00000188295	ZNF669	-0.92553	0.0493061	0.46769
ENSG00000142039	CCDC97	0.684827	0.0493213	0.46769
ENSG00000134917	ADAMTS8	-0.973673	0.0493395	0.46769
ENSG00000203995	ZYG11A	-2.32429	0.0494086	0.46769
ENSG00000198860	TSEN15	0.833116	0.0494178	0.46769
ENSG00000090006	LTBP4	0.995991	0.0494416	0.46769
ENSG00000143850	PLEKHA6	0.683758	0.0494676	0.46769
ENSG00000176142	TMEM39A	-0.660026	0.0494897	0.46769
ENSG00000146463	ZMYM4	-0.734494	0.0495053	0.46769
ENSG00000056487	PHF21B	-1.41635	0.0495237	0.46769
ENSG00000162607	USP1	-0.480912	0.0496078	0.46789
ENSG00000158470	B4GALT5	-0.518652	0.0496129	0.46789
ENSG00000121570	DPPA4	-0.519521	0.0496763	0.468168
ENSG00000038295	TLL1	-1.79833	0.0497668	0.468424
ENSG00000152953	STK32B	-1.31145	0.0497716	0.468424
ENSG00000152240	HAUS1	-0.522128	0.0498392	0.46874
ENSG00000237651	C2orf74	-1.30121	0.0501289	0.471143
ENSG00000119865	CNRIP1	-1.52492	0.0501815	0.471172
ENSG00000131095	GFAP	3.68429	0.0502152	0.471172
ENSG00000140350	ANP32A	-0.451364	0.0502347	0.471172
ENSG00000150051	MKX	-2.37787	0.0503528	0.471959
ENSG00000225361	PPP1R26-AS1	1.59429	0.05047	0.472516
ENSG00000272168	CASC15	-0.969585	0.0504809	0.472516
ENSG00000104808	DHDH	3.60817	0.0505654	0.472986
ENSG00000174807	CD248	-0.620785	0.0506344	0.47322
ENSG00000142149	HUNK	0.536608	0.0506594	0.47322
ENSG00000187474	FPR3	2.32371	0.0507275	0.47322
ENSG00000164663	USP49	-1.14527	0.0507341	0.47322
ENSG00000173334	TRIB1	0.54925	0.0507623	0.47322
ENSG00000115364	MRPL19	0.716729	0.0508305	0.473378
ENSG00000159131	GART	0.558765	0.0508482	0.473378
ENSG00000162775	RBM15	-0.767232	0.0508824	0.473378
ENSG00000138207	RBP4	-0.74732	0.0509404	0.473407
ENSG00000118513	MYB	0.538569	0.0510013	0.473407
ENSG00000169230	PRELID1	0.433664	0.0510021	0.473407
ENSG00000101222	SPEF1	-1.51889	0.0510231	0.473407
ENSG00000086827	ZW10	0.515537	0.0511694	0.474433
ENSG00000237649	KIFC1	0.58604	0.0512361	0.474433
ENSG00000255114		1.48676	0.0512628	0.474433
ENSG00000253669	GASAL1	1.3264	0.0512714	0.474433
ENSG00000138138	ATAD1	-0.490517	0.0513161	0.474527
ENSG00000001036	FUCA2	0.615511	0.0513659	0.474585
ENSG00000075131	TIPIN	1.00133	0.0514227	0.474585
ENSG00000204252	HLA-DOA	-1.9656	0.0514257	0.474585
ENSG00000159063	ALG8	-0.61927	0.0514769	0.474637
ENSG00000149792	MRPL49	0.740538	0.0515213	0.474637
ENSG00000277203	F8A1	3.67398	0.0515585	0.474637
ENSG00000138030	KHK	0.599993	0.051583	0.474637
ENSG00000151689	INPP1	0.747703	0.0516037	0.474637
ENSG00000091583	APOH	-1.68481	0.0516681	0.474912
ENSG00000267751		2.05894	0.0517854	0.475422
ENSG00000169189	NSMCE1	0.516206	0.0517926	0.475422
ENSG00000147475	ERLIN2	-0.729212	0.0520864	0.476804
ENSG00000184428	TOP1MT	0.522493	0.0520932	0.476804
ENSG00000166189	HPS6	0.724812	0.0521287	0.476804
ENSG00000078043	PIAS2	-0.733142	0.0522099	0.476804
ENSG00000115365	LANCL1	-0.730353	0.0522195	0.476804
ENSG00000162337	LRP5	0.69059	0.052242	0.476804
ENSG00000106025	TSPAN12	1.80703	0.0522532	0.476804
ENSG00000156564	LRFN2	3.65032	0.0522586	0.476804
ENSG00000130584	ZBTB46	-1.06507	0.0522683	0.476804
ENSG00000084112	SSH1	0.644504	0.0523363	0.476804
ENSG00000203697	CAPN8	1.64721	0.0523485	0.476804
ENSG00000110427	KIAA1549L	1.16829	0.0523588	0.476804
ENSG00000251493	FOXD1	-1.20403	0.0524713	0.477209
ENSG00000265681	RPL17	-0.812815	0.0524725	0.477209
ENSG00000115694	STK25	0.51108	0.0525619	0.477345
ENSG00000105953	OGDH	0.487994	0.0525886	0.477345
ENSG00000106803	SEC61B	0.513709	0.0525915	0.477345
ENSG00000266714	MYO15B	0.710819	0.052633	0.477373
ENSG00000101945	SUV39H1	-0.819735	0.0526683	0.477373
ENSG00000163738	MTHFD2L	-0.957629	0.0527011	0.477373
ENSG00000179886	TIGD5	0.687715	0.0527571	0.477373
ENSG00000059915	PSD	1.6166	0.0528313	0.477373
ENSG00000278266		0.803326	0.0528635	0.477373
ENSG00000005889	ZFX	-0.697267	0.0528659	0.477373
ENSG00000150403	TMCO3	-1.07995	0.0528719	0.477373
ENSG00000087884	AAMDC	-0.540539	0.0529641	0.477778
ENSG00000131196	NFATC1	-1.4348	0.0529862	0.477778
ENSG00000249992	TMEM158	-0.493967	0.0530373	0.477851
ENSG00000089041	P2RX7	1.9152	0.0530797	0.477851
ENSG00000149743	TRPT1	1.37954	0.0530984	0.477851
ENSG00000204525	HLA-C	0.520127	0.0531413	0.477925
ENSG00000175538	KCNE3	0.862559	0.0532392	0.478016
ENSG00000180198	RCC1	0.562644	0.0532528	0.478016
ENSG00000102100	SLC35A2	0.679439	0.0532556	0.478016
ENSG00000021355	SERPINB1	0.52807	0.0533954	0.478959
ENSG00000184307	ZDHHC23	1.23757	0.053465	0.479051
ENSG00000157107	FCHO2	-0.981156	0.0535275	0.479051
ENSG00000012171	SEMA3B	-0.59772	0.053532	0.479051
ENSG00000126391	FRMD8	0.549196	0.0535448	0.479051
ENSG00000234465	PINLYP	-1.34528	0.0536027	0.479257
ENSG00000267368	UPK3BL1	3.55367	0.0536823	0.479547
ENSG00000179583	CIITA	2.40095	0.0537657	0.479547
ENSG00000066629	EML1	-1.56444	0.0537739	0.479547
ENSG00000173915	ATP5MD	0.490688	0.0537898	0.479547
ENSG00000146067	FAM193B	-1.02979	0.0538215	0.479547
ENSG00000189068	VSTM1	-2.29508	0.0538441	0.479547
ENSG00000181019	NQO1	0.437038	0.0539205	0.479917
ENSG00000150768	DLAT	0.611453	0.0540801	0.481026
ENSG00000173559	NABP1	0.841547	0.0541928	0.481507
ENSG00000198157	HMGN5	-0.555364	0.054204	0.481507
ENSG00000167695	FAM57A	0.739557	0.0542573	0.481669
ENSG00000107821	KAZALD1	0.763943	0.0543823	0.481707
ENSG00000260852	FBXL19-AS1	1.10312	0.054394	0.481707
ENSG00000197928	ZNF677	-0.822977	0.0543984	0.481707
ENSG00000187772	LIN28B	-0.698309	0.0544016	0.481707
ENSG00000131584	ACAP3	-0.858775	0.054573	0.482473
ENSG00000168101	NUDT16L1	0.453907	0.0545807	0.482473
ENSG00000116096	SPR	0.614466	0.0546505	0.482473
ENSG00000145736	GTF2H2	-0.922754	0.0546547	0.482473
ENSG00000146386	ABRACL	0.450615	0.0546632	0.482473
ENSG00000144395	CCDC150	-0.985479	0.0547566	0.48257
ENSG00000099203	TMED1	-0.490496	0.054758	0.48257
ENSG00000113504	SLC12A7	0.666608	0.0549042	0.48257
ENSG00000167106	FAM102A	0.610199	0.054908	0.48257
ENSG00000105278	ZFR2	-1.71888	0.0549258	0.48257
ENSG00000236935		0.849796	0.0549448	0.48257
ENSG00000151414	NEK7	-1.00489	0.0549791	0.48257
ENSG00000151006	PRSS53	3.60897	0.0549802	0.48257
ENSG00000249684		3.52194	0.0549985	0.48257
ENSG00000272092		2.33427	0.0550526	0.48257
ENSG00000239521	CASTOR3	1.38795	0.0550597	0.48257
ENSG00000168813	ZNF507	0.927399	0.0550958	0.482579
ENSG00000138078	PREPL	0.580825	0.0551671	0.482688
ENSG00000171443	ZNF524	0.679348	0.055209	0.482688
ENSG00000182185	RAD51B	-1.19678	0.0552134	0.482688
ENSG00000106591	MRPL32	0.610437	0.0553532	0.483586
ENSG00000132793	LPIN3	0.597596	0.0553975	0.483586
ENSG00000103043	VAC14	0.766695	0.0554554	0.483586
ENSG00000110492	MDK	-0.597837	0.0555211	0.483586
ENSG00000213380	COG8	0.569454	0.0555428	0.483586
ENSG00000120948	TARDBP	0.481672	0.0555674	0.483586
ENSG00000160703	NLRX1	1.37025	0.0555793	0.483586
ENSG00000119509	INVS	1.10206	0.0555971	0.483586
ENSG00000072121	ZFYVE26	-0.933882	0.0557154	0.48417
ENSG00000175110	MRPS22	0.692974	0.0558432	0.48417
ENSG00000124610	HIST1H1A	-1.93584	0.0558732	0.48417
ENSG00000107249	GLIS3	-1.64533	0.055887	0.48417
ENSG00000015475	BID	0.608584	0.0560046	0.48417
ENSG00000174989	FBXW8	-1.003	0.0560217	0.48417
ENSG00000028137	TNFRSF1B	0.50965	0.0560229	0.48417
ENSG00000163481	RNF25	0.655776	0.0560786	0.48417
ENSG00000165533	TTC8	1.21622	0.0561029	0.48417
ENSG00000179673	RPRML	-0.738202	0.0561331	0.48417
ENSG00000213886	UBD	3.515	0.0561587	0.48417
ENSG00000260708		-2.29451	0.0561626	0.48417
ENSG00000168209	DDIT4	-0.530115	0.0562022	0.48417
ENSG00000129187	DCTD	0.730899	0.0562482	0.48417
ENSG00000117228	GBP1	-0.826103	0.0562671	0.48417
ENSG00000164414	SLC35A1	0.984601	0.0562747	0.48417
ENSG00000233058	LINC00884	2.36927	0.0562838	0.48417
ENSG00000183722	LHFPL6	-1.52994	0.0563184	0.48417
ENSG00000112541	PDE10A	-1.53688	0.0563324	0.48417
ENSG00000124194	GDAP1L1	-0.912421	0.0563829	0.484302
ENSG00000255517		3.58911	0.0564829	0.484858
ENSG00000152818	UTRN	-0.629045	0.0565654	0.485149
ENSG00000204564	C6orf136	0.817452	0.0566169	0.485149
ENSG00000127337	YEATS4	-0.47665	0.0566431	0.485149
ENSG00000158715	SLC45A3	0.900351	0.0566576	0.485149
ENSG00000103549	RNF40	0.538672	0.0567576	0.485537
ENSG00000172000	ZNF556	-0.89859	0.0568025	0.485537
ENSG00000164031	DNAJB14	-0.667655	0.0568087	0.485537
ENSG00000197046	SIGLEC15	3.51071	0.0568896	0.485588
ENSG00000198829	SUCNR1	3.51067	0.056896	0.485588
ENSG00000179889	PDXDC1	0.481183	0.0569322	0.485588
ENSG00000140945	CDH13	-0.925418	0.0569558	0.485588
ENSG00000116001	TIA1	-0.684188	0.0570942	0.486274
ENSG00000105519	CAPS	0.718225	0.0571261	0.486274
ENSG00000087586	AURKA	0.458067	0.0571422	0.486274
ENSG00000162378	ZYG11B	-0.548361	0.0572937	0.486714
ENSG00000139116	KIF21A	0.519037	0.057296	0.486714
ENSG00000181392	SYNE4	0.723823	0.0573099	0.486714
ENSG00000184840	TMED9	0.44352	0.0573353	0.486714
ENSG00000100897	DCAF11	-0.492933	0.0573911	0.486888
ENSG00000139133	ALG10	-1.57553	0.0574673	0.487233
ENSG00000109586	GALNT7	-0.641368	0.0575629	0.487459
ENSG00000135211	TMEM60	0.782032	0.0575647	0.487459
ENSG00000162836	ACP6	0.875354	0.057677	0.488077
ENSG00000162971	TYW5	-0.641057	0.0577193	0.488077
ENSG00000107614	TRDMT1	-1.77112	0.0577757	0.488077
ENSG00000187122	SLIT1	2.31174	0.0578048	0.488077
ENSG00000237643		-0.997	0.0578149	0.488077
ENSG00000213015	ZNF580	-0.539708	0.05789	0.488135
ENSG00000226812		2.30162	0.0578998	0.488135
ENSG00000151422	FER	-0.645949	0.0579501	0.488135
ENSG00000154144	TBRG1	0.62143	0.0579636	0.488135
ENSG00000119640	ACYP1	0.857114	0.0580375	0.488326
ENSG00000150471	ADGRL3	-1.18349	0.0580829	0.488326
ENSG00000037749	MFAP3	-1.18516	0.0580927	0.488326
ENSG00000170425	ADORA2B	1.16189	0.0581382	0.488374
ENSG00000008517	IL32	0.512068	0.0581976	0.488374
ENSG00000184436	THAP7	0.690186	0.0582519	0.488374
ENSG00000125457	MIF4GD	0.784306	0.0582623	0.488374
ENSG00000038427	VCAN	-0.465767	0.0582823	0.488374
ENSG00000113368	LMNB1	0.457374	0.0583112	0.488374
ENSG00000164061	BSN	2.35183	0.0583862	0.488435
ENSG00000197976	AKAP17A	-0.582838	0.0584363	0.488435
ENSG00000114978	MOB1A	0.706088	0.0585245	0.488435
ENSG00000186814	ZSCAN30	2.2134	0.0585861	0.488435
ENSG00000113580	NR3C1	-0.556801	0.0586576	0.488435
ENSG00000176871	WSB2	0.615176	0.0586622	0.488435
ENSG00000160868	CYP3A4	-3.15676	0.0586954	0.488435
ENSG00000189143	CLDN4	0.467944	0.0587004	0.488435
ENSG00000109220	CHIC2	-0.720644	0.0587102	0.488435
ENSG00000181038	METTL23	0.652603	0.0587177	0.488435
ENSG00000008130	NADK	0.678944	0.058725	0.488435
ENSG00000177374	HIC1	1.90897	0.0588067	0.488435
ENSG00000166971	AKTIP	1.68869	0.0588116	0.488435
ENSG00000189334	S100A14	0.481903	0.0588834	0.488435
ENSG00000166073	GPR176	-1.03289	0.0588879	0.488435
ENSG00000157851	DPYSL5	-1.07491	0.0588914	0.488435
ENSG00000007968	E2F2	0.659932	0.0589362	0.488435
ENSG00000124766	SOX4	-0.408253	0.058957	0.488435
ENSG00000185305	ARL15	1.30656	0.0590315	0.488758
ENSG00000118418	HMGN3	-0.488873	0.0591226	0.489218
ENSG00000196338	NLGN3	-1.21045	0.0591969	0.489333
ENSG00000272398	CD24	-0.425354	0.0592184	0.489333
ENSG00000225190	PLEKHM1	0.745764	0.0592732	0.489333
ENSG00000149929	HIRIP3	-0.701428	0.0592786	0.489333
ENSG00000280195		1.74281	0.0593296	0.48946
ENSG00000104894	CD37	3.53216	0.0594157	0.489877
ENSG00000154839	SKA1	0.615477	0.0595358	0.490574
ENSG00000143839	REN	1.85808	0.059668	0.490577
ENSG00000103522	IL21R	3.53125	0.0596713	0.490577
ENSG00000072071	ADGRL1	0.539787	0.0596765	0.490577
ENSG00000131791	PRKAB2	-0.878013	0.0596788	0.490577
ENSG00000063169	BICRA	-1.91675	0.0599996	0.492479
ENSG00000137513	NARS2	1.31777	0.0600024	0.492479
ENSG00000102935	ZNF423	-0.775154	0.0600426	0.492479
ENSG00000171310	CHST11	-1.06049	0.0601096	0.492479
ENSG00000105677	TMEM147	0.421269	0.0601237	0.492479
ENSG00000215252	GOLGA8B	-0.803257	0.0601247	0.492479
ENSG00000139044	B4GALNT3	1.03377	0.0602889	0.492949
ENSG00000145416	MARCH1	3.49148	0.0603011	0.492949
ENSG00000181555	SETD2	-0.566176	0.0603405	0.492949
ENSG00000129465	RIPK3	1.92456	0.0603559	0.492949
ENSG00000138640	FAM13A	-0.783265	0.0603892	0.492949
ENSG00000010295	IFFO1	-0.907	0.060397	0.492949
ENSG00000204388	HSPA1B	0.557006	0.0605427	0.493746
ENSG00000136267	DGKB	2.3297	0.0605663	0.493746
ENSG00000162757	C1orf74	0.793749	0.0607237	0.494451
ENSG00000267666		-3.11815	0.0607246	0.494451
ENSG00000181652	ATG9B	1.32276	0.0608339	0.495049
ENSG00000108813	DLX4	-3.24997	0.0609492	0.495693
ENSG00000122958	VPS26A	0.598065	0.061057	0.495969
ENSG00000197587	DMBX1	3.48735	0.0610637	0.495969
ENSG00000132437	DDC	0.5665	0.0610911	0.495969
ENSG00000221890	NPTXR	-0.712049	0.0611618	0.496093
ENSG00000189410	SH2D5	-1.11335	0.0611785	0.496093
ENSG00000251230	MIR3945HG	3.48629	0.0612612	0.496412
ENSG00000105072	C19orf44	1.35052	0.0613269	0.496412
ENSG00000104059	FAM189A1	-3.23956	0.0613661	0.496412
ENSG00000181135	ZNF707	-1.05502	0.0613717	0.496412
ENSG00000143889	HNRNPLL	-0.80482	0.0614062	0.496412
ENSG00000158623	COPG2	-0.577437	0.0614341	0.496412
ENSG00000103199	ZNF500	0.600302	0.0614854	0.49646
ENSG00000174775	HRAS	0.517646	0.0615122	0.49646
ENSG00000188878	FBF1	1.21273	0.0615632	0.496581
ENSG00000134574	DDB2	-0.574171	0.061633	0.496853
ENSG00000183250	LINC01547	2.30784	0.0616771	0.496918
ENSG00000127720	METTL25	1.63801	0.0617181	0.496957
ENSG00000170473	PYM1	0.631533	0.0618164	0.496989
ENSG00000139438	FAM222A	2.17452	0.0618685	0.496989
ENSG00000113657	DPYSL3	-0.43885	0.061998	0.496989
ENSG00000070214	SLC44A1	-0.440432	0.062009	0.496989
ENSG00000130475	FCHO1	-3.23982	0.0620744	0.496989
ENSG00000108439	PNPO	0.782544	0.0621497	0.496989
ENSG00000159314	ARHGAP27	0.720615	0.0621569	0.496989
ENSG00000127774	EMC6	0.435964	0.0621897	0.496989
ENSG00000119688	ABCD4	-0.834907	0.0621927	0.496989
ENSG00000228672	PROB1	1.13428	0.0622271	0.496989
ENSG00000162909	CAPN2	-0.501519	0.0623075	0.496989
ENSG00000154330	PGM5	-1.29735	0.0623167	0.496989
ENSG00000101213	PTK6	-0.519759	0.0623191	0.496989
ENSG00000181274	FRAT2	-0.532025	0.0623225	0.496989
ENSG00000172031	EPHX4	3.48049	0.0623528	0.496989
ENSG00000215712	TMEM242	0.92621	0.0624541	0.496989
ENSG00000141698	NT5C3B	0.638142	0.0625309	0.496989
ENSG00000116176	TPSG1	-3.25268	0.0625315	0.496989
ENSG00000130158	DOCK6	0.724847	0.0625345	0.496989
ENSG00000130540	SULT4A1	-1.33785	0.0625491	0.496989
ENSG00000198535	C2CD4A	1.19964	0.0625794	0.496989
ENSG00000183943	PRKX	-0.499279	0.0625821	0.496989
ENSG00000271737		-3.25278	0.0625915	0.496989
ENSG00000261098		-1.12164	0.062602	0.496989
ENSG00000275719		1.41525	0.0626245	0.496989
ENSG00000142677	IL22RA1	0.889921	0.0627068	0.497109
ENSG00000177556	ATOX1	0.443876	0.0627601	0.497109
ENSG00000171124	FUT3	0.532579	0.0628247	0.497109
ENSG00000079387	SENP1	-0.581459	0.0628388	0.497109
ENSG00000241224	C3orf85	1.68921	0.0628762	0.497109
ENSG00000176399	DMRTA1	-1.41695	0.062898	0.497109
ENSG00000067715	SYT1	-0.604152	0.0629089	0.497109
ENSG00000177685	CRACR2B	0.670417	0.0629284	0.497109
ENSG00000067082	KLF6	0.457993	0.0631016	0.498191
ENSG00000118946	PCDH17	-1.13332	0.0631524	0.498307
ENSG00000101782	RIOK3	-0.515877	0.0633283	0.499193
ENSG00000118094	TREH	-3.24027	0.0633392	0.499193
ENSG00000067066	SP100	0.705995	0.0633738	0.499193
ENSG00000198346	ZNF813	-0.642241	0.0635007	0.499193
ENSG00000127329	PTPRB	1.1395	0.0635107	0.499193
ENSG00000214274	ANG	1.52616	0.0635465	0.499193
ENSG00000171033	PKIA	-1.20801	0.0635535	0.499193
ENSG00000263823		-1.42009	0.0635548	0.499193
ENSG00000116035	VAX2	3.47214	0.0639656	0.501987
ENSG00000125637	PSD4	0.680189	0.064011	0.501987
ENSG00000166452	AKIP1	0.633331	0.0640365	0.501987
ENSG00000198920	KIAA0753	-0.99093	0.0640862	0.501987
ENSG00000187601	MAGEH1	-1.141	0.0641421	0.501987
ENSG00000122012	SV2C	2.29244	0.0642088	0.501987
ENSG00000164904	ALDH7A1	-0.53528	0.0642342	0.501987
ENSG00000187726	DNAJB13	-3.22518	0.0642354	0.501987
ENSG00000139974	SLC38A6	0.877869	0.0642386	0.501987
ENSG00000260267		0.975223	0.0645012	0.50365
ENSG00000121807	CCR2	3.46908	0.0645673	0.50365
ENSG00000078549	ADCYAP1R1	1.68517	0.0645767	0.50365
ENSG00000157764	BRAF	-0.786159	0.0646116	0.50365
ENSG00000071073	MGAT4A	0.675187	0.0646493	0.50365
ENSG00000187957	DNER	-0.778392	0.0647027	0.50365
ENSG00000186300	ZNF555	-1.57625	0.0647075	0.50365
ENSG00000006659	LGALS14	-3.22623	0.0647678	0.503835
ENSG00000115155	OTOF	3.46785	0.0648116	0.503891
ENSG00000157470	FAM81A	0.947751	0.0648942	0.504249
ENSG00000047634	SCML1	-1.52592	0.0650294	0.50472
ENSG00000168874	ATOH8	-0.800941	0.0650516	0.50472
ENSG00000170579	DLGAP1	1.64516	0.0650676	0.50472
ENSG00000215440	NPEPL1	-1.00451	0.0651015	0.50472
ENSG00000169813	HNRNPF	0.429859	0.0652893	0.505709
ENSG00000122641	INHBA	0.789637	0.0653025	0.505709
ENSG00000102384	CENPI	-0.688784	0.0656718	0.508097
ENSG00000133639	BTG1	-0.417009	0.0657071	0.508097
ENSG00000156804	FBXO32	-0.842214	0.0657217	0.508097
ENSG00000178814	OPLAH	0.78143	0.065768	0.50817
ENSG00000183111	ARHGEF37	1.37057	0.0658669	0.508366
ENSG00000230082	PRRT3-AS1	-1.19268	0.0658882	0.508366
ENSG00000099960	SLC7A4	-0.749422	0.0659041	0.508366
ENSG00000136732	GYPC	-0.853019	0.0660563	0.509017
ENSG00000162736	NCSTN	1.01224	0.0660955	0.509017
ENSG00000198093	ZNF649	-0.707221	0.0660994	0.509017
ENSG00000111727	HCFC2	0.819147	0.0663152	0.510374
ENSG00000109466	KLHL2	1.37045	0.0663497	0.510374
ENSG00000085872	CHERP	0.546963	0.066436	0.510753
ENSG00000239407		-1.23628	0.0665775	0.511554
ENSG00000189060	H1F0	0.503852	0.0667084	0.511989
ENSG00000171867	PRNP	0.773212	0.0667371	0.511989
ENSG00000214293	APTR	1.60542	0.0667695	0.511989
ENSG00000204899	MZT1	-0.57627	0.0667974	0.511989
ENSG00000102003	SYP	1.39909	0.0669242	0.511989
ENSG00000111846	GCNT2	-1.01087	0.0669285	0.511989
ENSG00000162998	FRZB	-0.862868	0.0669585	0.511989
ENSG00000106723	SPIN1	-0.517948	0.0670028	0.511989
ENSG00000103707	MTFMT	1.07229	0.0670275	0.511989
ENSG00000145375	SPATA5	-0.528601	0.0670467	0.511989
ENSG00000101346	POFUT1	0.494589	0.067053	0.511989
ENSG00000010072	SPRTN	0.973254	0.0671065	0.511989
ENSG00000188760	TMEM198	0.848207	0.0671175	0.511989
ENSG00000120963	ZNF706	0.694053	0.0671788	0.512173
ENSG00000138496	PARP9	0.821404	0.0672192	0.512198
ENSG00000119946	CNNM1	-1.58509	0.0673107	0.512611
ENSG00000093217	XYLB	1.13512	0.0673923	0.512876
ENSG00000196267	ZNF836	-1.33233	0.067454	0.512876
ENSG00000142082	SIRT3	0.846091	0.0674636	0.512876
ENSG00000101974	ATP11C	-0.557934	0.0675415	0.512876
ENSG00000049656	CLPTM1L	0.415723	0.0675453	0.512876
ENSG00000198795	ZNF521	-1.12358	0.0675802	0.512876
ENSG00000168286	THAP11	0.600679	0.0676062	0.512876
ENSG00000143847	PPFIA4	1.30952	0.0676726	0.512889
ENSG00000011485	PPP5C	0.640523	0.0676824	0.512889
ENSG00000011566	MAP4K3	1.02883	0.0677851	0.513384
ENSG00000105443	CYTH2	0.635441	0.0678991	0.513533
ENSG00000174607	UGT8	0.616252	0.0679017	0.513533
ENSG00000223547	ZNF844	-1.30261	0.0679166	0.513533
ENSG00000154917	RAB6B	0.71607	0.0679748	0.513691
ENSG00000112210	RAB23	-0.900265	0.068028	0.513806
ENSG00000204839	MROH6	0.710263	0.0680798	0.513806
ENSG00000170909	OSCAR	1.47809	0.0681414	0.513806
ENSG00000250838		-2.31549	0.068217	0.513806
ENSG00000259891		-0.916609	0.068225	0.513806
ENSG00000081377	CDC14B	-0.865491	0.0682374	0.513806
ENSG00000023330	ALAS1	0.81062	0.0682823	0.513806
ENSG00000130810	PPAN	-0.52692	0.0682885	0.513806
ENSG00000204261	PSMB8-AS1	1.57929	0.068327	0.513815
ENSG00000140474	ULK3	0.597408	0.0684232	0.514015
ENSG00000135926	TMBIM1	0.590513	0.0684284	0.514015
ENSG00000162241	SLC25A45	0.997996	0.0684883	0.514044
ENSG00000019485	PRDM11	-1.19539	0.0685759	0.514044
ENSG00000101266	CSNK2A1	-0.422268	0.0685766	0.514044
ENSG00000185561	TLCD2	0.533411	0.0686079	0.514044
ENSG00000170558	CDH2	-0.434881	0.0686424	0.514044
ENSG00000181523	SGSH	0.94294	0.0686927	0.514044
ENSG00000187955	COL14A1	-0.953278	0.0687063	0.514044
ENSG00000107317	PTGDS	1.93717	0.0687309	0.514044
ENSG00000138074	SLC5A6	0.448423	0.068791	0.514215
ENSG00000183087	GAS6	0.809319	0.0689367	0.514837
ENSG00000108846	ABCC3	0.595578	0.068949	0.514837
ENSG00000164237	CMBL	0.543271	0.0690078	0.514996
ENSG00000105619	TFPT	-0.618585	0.0690503	0.515035
ENSG00000158480	SPATA2	0.979552	0.0691096	0.515198
ENSG00000165501	LRR1	0.520856	0.0692171	0.515236
ENSG00000100985	MMP9	0.732562	0.0692612	0.515236
ENSG00000164142	FAM160A1	-1.40132	0.069275	0.515236
ENSG00000035681	NSMAF	0.788521	0.0692866	0.515236
ENSG00000235026	DPP10-AS1	0.74051	0.0693018	0.515236
ENSG00000186716	BCR	0.590163	0.0694409	0.51565
ENSG00000183978	COA3	0.43618	0.0694679	0.51565
ENSG00000266538		-1.14073	0.0695197	0.51565
ENSG00000090924	PLEKHG2	-0.674875	0.069607	0.51565
ENSG00000244300	GATA2-AS1	0.845683	0.0696161	0.51565
ENSG00000099840	IZUMO4	-1.03607	0.0696174	0.51565
ENSG00000129007	CALML4	1.13104	0.0696469	0.51565
ENSG00000197937	ZNF347	-0.857331	0.0696571	0.51565
ENSG00000143742	SRP9	0.736165	0.0697326	0.51567
ENSG00000135365	PHF21A	-0.661718	0.0697348	0.51567
ENSG00000134278	SPIRE1	-0.716687	0.0698604	0.516
ENSG00000140931	CMTM3	-0.890121	0.0699178	0.516
ENSG00000058600	POLR3E	0.650991	0.0699263	0.516
ENSG00000084628	NKAIN1	-0.632163	0.0699293	0.516
ENSG00000205002	AARD	1.2798	0.070001	0.516032
ENSG00000166046	TCP11L2	-1.8103	0.0700085	0.516032
ENSG00000273486		1.11306	0.0700891	0.516213
ENSG00000173933	RBM4	-0.847852	0.0701081	0.516213
ENSG00000164398	ACSL6	1.3569	0.0701669	0.51637
ENSG00000048740	CELF2	-0.519944	0.0702519	0.516576
ENSG00000165516	KLHDC2	-0.476917	0.07027	0.516576
ENSG00000120068	HOXB8	0.766997	0.0703101	0.516596
ENSG00000130309	COLGALT1	0.423205	0.070408	0.517039
ENSG00000135116	HRK	-2.12143	0.0704944	0.51721
ENSG00000026652	AGPAT4	-1.01909	0.0705065	0.51721
ENSG00000139505	MTMR6	0.772024	0.0705857	0.517454
ENSG00000157778	PSMG3	0.422422	0.0706486	0.517454
ENSG00000120662	MTRF1	1.0138	0.0706525	0.517454
ENSG00000161179	YDJC	0.466825	0.0707332	0.517756
ENSG00000099899	TRMT2A	-0.58198	0.0707688	0.517756
ENSG00000148187	MRRF	-0.618768	0.0708716	0.518232
ENSG00000169621	APLF	-1.49391	0.0709345	0.518416
ENSG00000172315	TP53RK	0.586881	0.070985	0.518511
ENSG00000133302	SLF1	-0.584404	0.0711024	0.518797
ENSG00000162923	WDR26	-0.443354	0.0711826	0.518797
ENSG00000152217	SETBP1	-1.0886	0.0711994	0.518797
ENSG00000203722	RAET1G	-1.19892	0.071201	0.518797
ENSG00000163558	PRKCI	-0.560989	0.0712214	0.518797
ENSG00000139405	RITA1	0.529168	0.0712503	0.518797
ENSG00000116857	TMEM9	-0.449237	0.0713378	0.51916
ENSG00000144199	FAHD2B	-0.663795	0.0713886	0.519168
ENSG00000236452		2.21693	0.0714144	0.519168
ENSG00000188243	COMMD6	0.550379	0.0715889	0.519701
ENSG00000177989	ODF3B	2.09817	0.0716062	0.519701
ENSG00000205309	NT5M	-1.52274	0.0716128	0.519701
ENSG00000109854	HTATIP2	0.519052	0.0716387	0.519701
ENSG00000231025	#N/A	-0.537248	0.0716879	0.519785
ENSG00000004534	RBM6	-0.614632	0.0717952	0.519969
ENSG00000245937	LINC01184	0.700422	0.0718554	0.519969
ENSG00000274292		2.17688	0.0718838	0.519969
ENSG00000130226	DPP6	1.34272	0.0718991	0.519969
ENSG00000184867	ARMCX2	-0.811381	0.0719378	0.519969
ENSG00000165512	ZNF22	-0.627047	0.0719765	0.519969
ENSG00000164291	ARSK	-0.613148	0.0719777	0.519969
ENSG00000225969	ABHD11-AS1	-1.58537	0.0720758	0.520405
ENSG00000278743		-1.48883	0.0721747	0.520707
ENSG00000133065	SLC41A1	-0.773787	0.0721934	0.520707
ENSG00000115339	GALNT3	0.872849	0.0722342	0.520729
ENSG00000268858		1.29557	0.072305	0.520967
ENSG00000242616	GNG10	-1.15738	0.0723934	0.521321
ENSG00000149636	DSN1	0.470126	0.0724299	0.521321
ENSG00000137474	MYO7A	-1.21603	0.0725165	0.521452
ENSG00000066279	ASPM	-0.51258	0.0725625	0.521452
ENSG00000089123	TASP1	1.03841	0.072597	0.521452
ENSG00000148702	HABP2	1.35451	0.0726145	0.521452
ENSG00000152422	XRCC4	0.991788	0.0726647	0.521452
ENSG00000175455	CCDC14	-0.61098	0.0726753	0.521452
ENSG00000166532	RIMKLB	-0.926776	0.0727142	0.521459
ENSG00000053770	AP5M1	0.713616	0.0728496	0.522123
ENSG00000213588	ZBTB9	-1.25081	0.0728826	0.522123
ENSG00000161904	LEMD2	0.6046	0.0729995	0.522689
ENSG00000114993	RTKN	0.567924	0.0731225	0.523297
ENSG00000156414	TDRD9	-1.94609	0.0731611	0.523302
ENSG00000232533		1.05721	0.0732014	0.523317
ENSG00000135821	GLUL	-0.611084	0.0733253	0.523931
ENSG00000087157	PGS1	1.48126	0.0735511	0.525273
ENSG00000123728	RAP2C	-0.766026	0.073796	0.526748
ENSG00000151632	AKR1C2	0.435305	0.0739371	0.527218
ENSG00000181027	FKRP	-0.805403	0.0739384	0.527218
ENSG00000205250	E2F4	0.621974	0.0741103	0.528
ENSG00000236673		-1.42237	0.0741247	0.528
ENSG00000243927	MRPS6	-0.461532	0.0743588	0.529232
ENSG00000109133	TMEM33	0.553237	0.0743746	0.529232
ENSG00000134376	CRB1	-1.52892	0.0745016	0.52956
ENSG00000054983	GALC	-1.14185	0.074527	0.52956
ENSG00000242732	RTL5	1.53462	0.0745361	0.52956
ENSG00000139718	SETD1B	0.667277	0.0747094	0.530518
ENSG00000160325	CACFD1	-0.485664	0.0747569	0.530581
ENSG00000121236	TRIM6	-1.68156	0.0747957	0.530583
ENSG00000170270	GON7	0.971384	0.0749076	0.53067
ENSG00000143858	SYT2	-1.23041	0.0749256	0.53067
ENSG00000094631	HDAC6	-0.482317	0.0749291	0.53067
ENSG00000132323	ILKAP	0.519862	0.0750022	0.53067
ENSG00000105219	CNTD2	1.34075	0.0750218	0.53067
ENSG00000057294	PKP2	0.737982	0.0750776	0.53067
ENSG00000107077	KDM4C	-1.32925	0.0751337	0.53067
ENSG00000168743	NPNT	0.694525	0.0751618	0.53067
ENSG00000133805	AMPD3	0.923525	0.0752139	0.53067
ENSG00000125895	TMEM74B	-1.54209	0.0752307	0.53067
ENSG00000167157	PRRX2	1.28097	0.0753588	0.53067
ENSG00000142197	DOP1B	0.861874	0.0753606	0.53067
ENSG00000119888	EPCAM	0.405613	0.0754272	0.53067
ENSG00000169599	NFU1	0.698368	0.0754776	0.53067
ENSG00000155957	TMBIM4	-0.437369	0.0754781	0.53067
ENSG00000139324	TMTC3	-0.706547	0.075492	0.53067
ENSG00000154310	TNIK	-0.699838	0.0754958	0.53067
ENSG00000169567	HINT1	0.391695	0.0755017	0.53067
ENSG00000140015	KCNH5	-2.33134	0.0756343	0.530952
ENSG00000142484	TM4SF5	0.743363	0.0756731	0.530952
ENSG00000118407	FILIP1	-1.4515	0.0757301	0.530952
ENSG00000146109	ABT1	0.502855	0.0757389	0.530952
ENSG00000233903		-2.05124	0.0757788	0.530952
ENSG00000166562	SEC11C	0.513718	0.0758196	0.530952
ENSG00000167720	SRR	-1.19802	0.0759128	0.530952
ENSG00000268061	NAPA-AS1	2.20853	0.0759282	0.530952
ENSG00000101474	APMAP	0.451318	0.0759378	0.530952
ENSG00000138119	MYOF	-0.585685	0.0759586	0.530952
ENSG00000124787	RPP40	0.614617	0.075979	0.530952
ENSG00000145386	CCNA2	-0.514761	0.0760406	0.530952
ENSG00000143355	LHX9	-1.20552	0.0760667	0.530952
ENSG00000073008	PVR	0.421271	0.0760817	0.530952
ENSG00000144355	DLX1	1.17673	0.0761361	0.531063
ENSG00000188042	ARL4C	0.576673	0.0762409	0.531356
ENSG00000147027	TMEM47	-1.07609	0.0762804	0.531356
ENSG00000170915	PAQR8	0.566587	0.0762939	0.531356
ENSG00000197712	FAM114A1	-0.470274	0.0763414	0.531418
ENSG00000148057	IDNK	1.26454	0.0765064	0.532298
ENSG00000206503	HLA-A	0.389875	0.0766842	0.533265
ENSG00000127837	AAMP	0.413075	0.0767983	0.533468
ENSG00000163840	DTX3L	0.469963	0.0768258	0.533468
ENSG00000061936	SFSWAP	-0.474486	0.0768296	0.533468
ENSG00000104626	ERI1	-0.894398	0.0768853	0.533585
ENSG00000267571		1.6466	0.0770046	0.534144
ENSG00000176533	GNG7	-1.41906	0.0771249	0.534367
ENSG00000135362	PRR5L	0.690563	0.0771451	0.534367
ENSG00000196659	TTC30B	1.83897	0.0771991	0.534367
ENSG00000099622	CIRBP	-0.416046	0.0772247	0.534367
ENSG00000165349	SLC7A3	-0.820676	0.0772308	0.534367
ENSG00000110245	APOC3	-0.751485	0.0773271	0.534765
ENSG00000100483	VCPKMT	-1.00644	0.0774129	0.53489
ENSG00000189120	SP6	0.51606	0.0774324	0.53489
ENSG00000174721	FGFBP3	-0.483343	0.077467	0.53489
ENSG00000169760	NLGN1	2.22461	0.0775006	0.53489
ENSG00000175322	ZNF519	1.36821	0.0775488	0.534954
ENSG00000143420	ENSA	0.400968	0.0776324	0.535226
ENSG00000164068	RNF123	-0.782581	0.077684	0.535226
ENSG00000172818	OVOL1	0.635288	0.0777048	0.535226
ENSG00000004776	HSPB6	1.16604	0.0778285	0.535434
[truncated: 11,769 more rows]

## Sheet: CRC264miR_vs_CRC264
ensID	symbol	Log2FC	pvalue	FDR
ENSG00000169876	MUC17	4.64924	8.16747e-119	9.72092e-115
ENSG00000197273	GUCA2A	-2.40061	6.66224e-76	3.9647e-72
ENSG00000125378	BMP4	1.68852	2.2727e-69	9.01654e-66
ENSG00000138696	BMPR1B	9.15728	3.51009e-63	1.04443e-59
ENSG00000118971	CCND2	1.45764	8.85171e-62	2.10706e-58
ENSG00000240563	L1TD1	-3.80495	1.75896e-59	3.4892e-56
ENSG00000086548	CEACAM6	1.64308	2.98163e-57	5.06962e-54
ENSG00000122711	SPINK4	-3.81554	3.28653e-42	4.88954e-39
ENSG00000275395	FCGBP	-3.3366	2.79714e-40	3.69906e-37
ENSG00000145824	CXCL14	2.17323	4.85768e-37	5.78162e-34
ENSG00000151632	AKR1C2	2.28417	6.08578e-36	6.58482e-33
ENSG00000142089	IFITM3	2.03944	7.14015e-35	7.08184e-32
ENSG00000187239	FNBP1	-2.95911	1.2095e-34	1.10734e-31
ENSG00000057252	SOAT1	-3.7877	1.407e-34	1.19615e-31
ENSG00000187134	AKR1C1	2.35998	1.49876e-30	1.18922e-27
ENSG00000070526	ST6GALNAC1	-1.28191	2.93599e-30	2.18401e-27
ENSG00000108602	ALDH3A1	1.76163	1.08918e-28	7.62551e-26
ENSG00000104327	CALB1	7.92763	1.26406e-28	8.35827e-26
ENSG00000243284	VSIG8	-3.09458	1.43041e-28	8.96041e-26
ENSG00000134193	REG4	-2.27759	1.6758e-28	9.97269e-26
ENSG00000101443	WFDC2	-4.51513	2.03795e-27	1.15503e-24
ENSG00000019582	CD74	3.53259	8.28004e-27	4.4795e-24
ENSG00000168955	TM4SF20	2.29438	1.49924e-25	7.75823e-23
ENSG00000136942	RPL35	-0.818339	1.04275e-24	5.17115e-22
ENSG00000182568	SATB1	-5.40807	2.45769e-24	1.17006e-21
ENSG00000004776	HSPB6	3.37832	1.49907e-23	6.86229e-21
ENSG00000159182	PRAC1	-2.25605	1.80167e-22	7.94203e-20
ENSG00000174992	ZG16	-3.60844	2.19677e-22	9.33785e-20
ENSG00000092621	PHGDH	1.57169	2.53801e-21	1.04164e-18
ENSG00000205189	ZBTB10	-3.47844	1.2027e-20	4.77149e-18
ENSG00000149295	DRD2	2.05244	7.64008e-19	2.9333e-16
ENSG00000135378	PRRG4	-1.68879	1.76031e-18	6.54724e-16
ENSG00000115457	IGFBP2	-0.790467	4.79936e-18	1.73097e-15
ENSG00000119632	IFI27L2	1.90172	9.77262e-18	3.42099e-15
ENSG00000131746	TNS4	0.930885	2.84858e-17	9.68682e-15
ENSG00000151650	VENTX	-1.90789	5.4986e-17	1.8179e-14
ENSG00000277443	MARCKS	-0.971303	6.47987e-17	2.08442e-14
ENSG00000065361	ERBB3	-0.993205	7.05673e-17	2.21024e-14
ENSG00000075618	FSCN1	3.4369	7.27357e-17	2.21974e-14
ENSG00000196139	AKR1C3	1.35052	9.31128e-17	2.77057e-14
ENSG00000013588	GPRC5A	1.13064	1.12504e-16	3.2659e-14
ENSG00000196924	FLNA	1.02904	2.07647e-16	5.88433e-14
ENSG00000085662	AKR1B1	5.18939	2.14277e-16	5.91143e-14
ENSG00000198899	MT-ATP6	0.826103	2.18537e-16	5.91143e-14
ENSG00000187908	DMBT1	1.95104	3.08979e-16	8.17214e-14
ENSG00000169139	UBE2V2	-0.776168	3.76141e-16	9.73224e-14
ENSG00000090382	LYZ	1.25543	5.575e-16	1.41178e-13
ENSG00000185201	IFITM2	4.79004	1.48826e-15	3.69025e-13
ENSG00000104738	MCM4	-0.765261	1.66941e-15	4.05497e-13
ENSG00000253729	PRKDC	-0.875569	1.76655e-15	4.2051e-13
ENSG00000034510	TMSB10	-0.617358	3.3217e-15	7.75193e-13
ENSG00000148468	FAM171A1	-0.837173	4.05992e-15	9.29254e-13
ENSG00000107954	NEURL1	-2.92614	4.39287e-15	9.86488e-13
ENSG00000165376	CLDN2	0.734031	4.50255e-15	9.92396e-13
ENSG00000105388	CEACAM5	0.674189	5.81612e-15	1.25861e-12
ENSG00000119408	NEK6	-1.40388	8.58756e-15	1.82516e-12
ENSG00000133639	BTG1	-0.792119	9.7199e-15	2.02958e-12
ENSG00000166801	FAM111A	1.42057	1.20785e-14	2.47859e-12
ENSG00000169100	SLC25A6	-0.731137	1.71757e-14	3.46483e-12
ENSG00000017483	SLC38A5	1.2075	3.22217e-14	6.3917e-12
ENSG00000266402	SNHG25	-0.762791	3.60927e-14	7.04221e-12
ENSG00000155660	PDIA4	0.63887	4.34737e-14	8.34555e-12
ENSG00000204099	NEU4	-1.36482	4.93985e-14	9.3324e-12
ENSG00000147872	PLIN2	0.714794	9.37625e-14	1.74369e-11
ENSG00000117394	SLC2A1	1.04096	1.47541e-13	2.70159e-11
ENSG00000130723	PRRC2B	-0.813198	4.07423e-13	7.23753e-11
ENSG00000198682	PAPSS2	-0.727367	4.01914e-13	7.23753e-11
ENSG00000133026	MYH10	3.90576	4.5518e-13	7.96699e-11
ENSG00000147168	IL2RG	1.79518	5.38588e-13	9.29025e-11
ENSG00000120075	HOXB5	-0.829588	6.37153e-13	1.08334e-10
ENSG00000135090	TAOK3	-0.772136	6.65433e-13	1.11549e-10
ENSG00000119396	RAB14	-0.717862	8.43817e-13	1.39488e-10
ENSG00000023445	BIRC3	1.98422	9.11743e-13	1.48652e-10
ENSG00000108622	ICAM2	3.5425	9.41922e-13	1.51497e-10
ENSG00000196371	FUT4	1.22579	9.63451e-13	1.52893e-10
ENSG00000124664	SPDEF	-4.12306	1.16782e-12	1.82887e-10
ENSG00000008988	RPS20	-0.518827	1.28408e-12	1.98482e-10
ENSG00000081059	TCF7	0.699746	1.70913e-12	2.60795e-10
ENSG00000167081	PBX3	-1.59281	2.16836e-12	3.26681e-10
ENSG00000259974	LINC00261	-1.44464	2.27473e-12	3.38423e-10
ENSG00000141905	NFIC	2.34887	3.19476e-12	4.69432e-10
ENSG00000076351	SLC46A1	2.81144	4.21879e-12	6.12342e-10
ENSG00000120738	EGR1	2.0846	4.89342e-12	7.01704e-10
ENSG00000175727	MLXIP	-0.649802	5.80626e-12	8.22692e-10
ENSG00000148346	LCN2	2.02375	8.12802e-12	1.12488e-09
ENSG00000176485	PLA2G16	1.99502	8.05655e-12	1.12488e-09
ENSG00000165092	ALDH1A1	0.85736	1.24586e-11	1.7044e-09
ENSG00000114861	FOXP1	-0.785403	1.4156e-11	1.9146e-09
ENSG00000198488	B3GNT6	-4.3994	1.73609e-11	2.32167e-09
ENSG00000196458	ZNF605	-6.54496	1.75946e-11	2.32678e-09
ENSG00000062485	CS	-0.682671	1.87131e-11	2.44752e-09
ENSG00000064787	BCAS1	-1.64105	2.46771e-11	3.19247e-09
ENSG00000116711	PLA2G4A	5.28985	2.81115e-11	3.56843e-09
ENSG00000122592	HOXA7	-4.79462	2.81828e-11	3.56843e-09
ENSG00000124882	EREG	0.851499	2.88362e-11	3.61272e-09
ENSG00000104419	NDRG1	-0.986861	3.05591e-11	3.78869e-09
ENSG00000077274	CAPN6	4.72434	3.46176e-11	4.24761e-09
ENSG00000181409	AATK	1.0817	3.75987e-11	4.56633e-09
ENSG00000111775	COX6A1	-0.563896	4.0919e-11	4.91937e-09
ENSG00000070087	PFN2	4.06016	4.98379e-11	5.9317e-09
ENSG00000109472	CPE	1.62356	5.51732e-11	6.5017e-09
ENSG00000186472	PCLO	0.895466	6.71998e-11	7.84129e-09
ENSG00000165219	GAPVD1	-0.857304	7.29534e-11	8.43001e-09
ENSG00000136840	ST6GALNAC4	1.12309	7.61649e-11	8.50672e-09
ENSG00000161011	SQSTM1	0.604607	7.44435e-11	8.50672e-09
ENSG00000170545	SMAGP	-0.657567	7.64762e-11	8.50672e-09
ENSG00000196154	S100A4	1.44675	7.61319e-11	8.50672e-09
ENSG00000165209	STRBP	-0.74767	8.19868e-11	9.03525e-09
ENSG00000143401	ANP32E	0.872304	8.95772e-11	9.78117e-09
ENSG00000119888	EPCAM	-0.546502	1.05496e-10	1.14147e-08
ENSG00000254911	SCARNA9	1.0957	1.15246e-10	1.23572e-08
ENSG00000119522	DENND1A	-1.32025	1.23722e-10	1.30313e-08
ENSG00000176463	SLCO3A1	0.718855	1.22808e-10	1.30313e-08
ENSG00000131171	SH3BGRL	0.875973	1.33053e-10	1.38912e-08
ENSG00000173432	SAA1	6.32682	1.81202e-10	1.87536e-08
ENSG00000154380	ENAH	3.17793	1.96915e-10	2.02042e-08
ENSG00000116299	KIAA1324	-1.09944	3.02571e-10	3.07794e-08
ENSG00000123066	MED13L	-0.644054	3.10316e-10	3.12999e-08
ENSG00000167996	FTH1	0.581041	3.79582e-10	3.79646e-08
ENSG00000221869	CEBPD	-0.84652	3.8881e-10	3.85635e-08
ENSG00000198727	MT-CYB	0.643367	4.00203e-10	3.93654e-08
ENSG00000106541	AGR2	-0.658288	4.2638e-10	4.15966e-08
ENSG00000198417	MT1F	2.21612	5.36364e-10	5.19008e-08
ENSG00000198842	DUSP27	2.68651	5.93143e-10	5.68002e-08
ENSG00000204389	HSPA1A	4.62536	5.9654e-10	5.68002e-08
ENSG00000150593	PDCD4	-0.652642	7.50531e-10	7.08954e-08
ENSG00000049618	ARID1B	-0.992502	9.01087e-10	8.44467e-08
ENSG00000138587	MNS1	2.76653	9.5926e-10	8.91962e-08
ENSG00000092929	UNC13D	1.62259	1.1186e-09	1.03206e-07
ENSG00000187109	NAP1L1	-0.58892	1.16385e-09	1.06555e-07
ENSG00000198840	MT-ND3	0.730881	1.29076e-09	1.17272e-07
ENSG00000143153	ATP1B1	0.570713	1.38622e-09	1.24873e-07
ENSG00000169562	GJB1	-0.661331	1.39541e-09	1.24873e-07
ENSG00000076554	TPD52	-0.690006	1.83806e-09	1.63258e-07
ENSG00000140297	GCNT3	0.902672	1.85691e-09	1.6371e-07
ENSG00000144485	HES6	-0.832353	1.90682e-09	1.66875e-07
ENSG00000111786	SRSF9	-0.551167	1.96798e-09	1.69731e-07
ENSG00000171916	LGALS9C	1.44572	1.95665e-09	1.69731e-07
ENSG00000156482	RPL30	-0.540675	2.42775e-09	2.07878e-07
ENSG00000141756	FKBP10	1.22982	2.81592e-09	2.39393e-07
ENSG00000111666	CHPT1	-0.779504	2.90522e-09	2.45234e-07
ENSG00000272763	RP11-357H14.17	-0.715773	2.99745e-09	2.51237e-07
ENSG00000162390	ACOT11	0.833318	3.07021e-09	2.54981e-07
ENSG00000185432	METTL7A	-1.49029	3.08496e-09	2.54981e-07
ENSG00000187556	NANOS3	1.14623	3.54446e-09	2.90939e-07
ENSG00000112208	BAG2	-1.54131	4.00596e-09	3.26568e-07
ENSG00000172831	CES2	0.542103	4.07671e-09	3.30075e-07
ENSG00000165406	2008-03-01	-1.40682	4.35167e-09	3.49957e-07
ENSG00000236452	AC123023.1	1.26755	4.40424e-09	3.51807e-07
ENSG00000159658	EFCAB14	0.66043	4.55328e-09	3.61288e-07
ENSG00000002586	CD99	-0.956385	5.34012e-09	4.20915e-07
ENSG00000139218	SCAF11	-0.468722	6.29042e-09	4.92557e-07
ENSG00000124766	SOX4	-0.464119	8.14136e-09	6.33323e-07
ENSG00000078269	SYNJ2	-0.863021	8.53292e-09	6.57062e-07
ENSG00000171517	LPAR3	-2.36184	8.55693e-09	6.57062e-07
ENSG00000136861	CDK5RAP2	-0.842045	8.69375e-09	6.63289e-07
ENSG00000139613	SMARCC2	-0.621452	9.43089e-09	7.14945e-07
ENSG00000100077	ADRBK2	2.51083	1.01862e-08	7.66811e-07
ENSG00000120992	LYPLA1	-0.610911	1.02439e-08	7.66811e-07
ENSG00000099901	RANBP1	-0.577393	1.05551e-08	7.8517e-07
ENSG00000067048	DDX3Y	-0.97257	1.14561e-08	8.41669e-07
ENSG00000109610	SOD3	-1.61682	1.14334e-08	8.41669e-07
ENSG00000115255	REEP6	1.60582	1.27869e-08	9.27984e-07
ENSG00000170017	ALCAM	-0.861718	1.27614e-08	9.27984e-07
ENSG00000067064	IDI1	-0.838993	1.413e-08	1.01337e-06
ENSG00000166025	AMOTL1	5.97074	1.41337e-08	1.01337e-06
ENSG00000110628	SLC22A18	0.767188	1.46055e-08	1.04093e-06
ENSG00000124102	PI3	1.57135	1.54777e-08	1.09592e-06
ENSG00000198624	CCDC69	1.76545	1.55613e-08	1.09592e-06
ENSG00000090013	BLVRB	0.572527	1.79288e-08	1.25522e-06
ENSG00000151065	DCP1B	3.98467	1.91323e-08	1.33165e-06
ENSG00000084676	NCOA1	-1.03092	2.11287e-08	1.46206e-06
ENSG00000168386	FILIP1L	1.27737	2.1976e-08	1.5119e-06
ENSG00000148180	GSN	-1.32887	2.28489e-08	1.56292e-06
ENSG00000104537	ANXA13	-1.45365	2.35221e-08	1.59445e-06
ENSG00000204272	LINC01420	2.48939	2.35779e-08	1.59445e-06
ENSG00000164951	PDP1	1.19495	2.44292e-08	1.64269e-06
ENSG00000119820	YIPF4	-0.649172	2.45733e-08	1.64309e-06
ENSG00000166033	HTRA1	2.75749	2.5054e-08	1.66588e-06
ENSG00000115590	IL1R2	-1.52571	2.75201e-08	1.81405e-06
ENSG00000119414	PPP6C	-0.736196	2.75872e-08	1.81405e-06
ENSG00000111907	TPD52L1	1.42054	2.79441e-08	1.82742e-06
ENSG00000185404	SP140L	2.4603	2.87843e-08	1.87208e-06
ENSG00000107263	RAPGEF1	-0.825041	3.33594e-08	2.15784e-06
ENSG00000181649	PHLDA2	0.652317	3.76231e-08	2.42049e-06
ENSG00000091129	NRCAM	3.98268	4.18883e-08	2.67444e-06
ENSG00000167757	KLK11	-4.29074	4.20199e-08	2.67444e-06
ENSG00000221926	TRIM16	1.1213	4.63056e-08	2.93154e-06
ENSG00000020129	NCDN	0.865808	4.73969e-08	2.98475e-06
ENSG00000115756	HPCAL1	-0.614537	4.88595e-08	3.06066e-06
ENSG00000198944	SOWAHA	-1.09408	4.93978e-08	3.07818e-06
ENSG00000138640	FAM13A	-0.801334	5.37765e-08	3.33358e-06
ENSG00000212907	MT-ND4L	0.574809	5.6052e-08	3.45664e-06
ENSG00000119487	MAPKAP1	-0.66108	5.70027e-08	3.49714e-06
ENSG00000129680	MAP7D3	1.17212	5.81141e-08	3.54704e-06
ENSG00000070756	PABPC1	-0.474926	5.8572e-08	3.55676e-06
ENSG00000198692	EIF1AY	-0.721769	6.30113e-08	3.80691e-06
ENSG00000162368	CMPK1	0.889851	6.4842e-08	3.89773e-06
ENSG00000160180	TFF3	-0.979521	6.58939e-08	3.94105e-06
ENSG00000147862	NFIB	-0.58807	6.72194e-08	3.98032e-06
ENSG00000155368	DBI	-0.43024	6.70041e-08	3.98032e-06
ENSG00000277258	PCGF2	2.29988	7.1676e-08	4.22321e-06
ENSG00000122691	TWIST1	5.98732	7.25669e-08	4.25463e-06
ENSG00000136930	PSMB7	-0.611068	8.01432e-08	4.6758e-06
ENSG00000078401	EDN1	1.99314	8.46202e-08	4.91293e-06
ENSG00000111266	DUSP16	0.757434	8.95361e-08	5.14811e-06
ENSG00000134283	PPHLN1	-0.594709	8.91199e-08	5.14811e-06
ENSG00000234745	HLA-B	0.464872	9.34524e-08	5.34746e-06
ENSG00000099377	HSD3B7	0.719886	9.42581e-08	5.36775e-06
ENSG00000165140	FBP1	-0.926635	9.76204e-08	5.53275e-06
ENSG00000124107	SLPI	2.22014	9.86908e-08	5.56691e-06
ENSG00000007952	NOX1	-0.711579	1.00803e-07	5.65922e-06
ENSG00000198763	MT-ND2	0.786313	1.08215e-07	6.04681e-06
ENSG00000135472	FAIM2	0.721524	1.09317e-07	6.07987e-06
ENSG00000184117	NIPSNAP1	-0.961179	1.1738e-07	6.49796e-06
ENSG00000139722	VPS37B	-0.626977	1.20229e-07	6.62485e-06
ENSG00000104356	POP1	-0.551045	1.25662e-07	6.89231e-06
ENSG00000112531	QKI	3.92071	1.46394e-07	7.9561e-06
ENSG00000171840	NINJ2	-2.51901	1.45807e-07	7.9561e-06
ENSG00000171132	PRKCE	3.07821	1.60656e-07	8.69149e-06
ENSG00000117899	MESDC2	0.456717	1.87008e-07	1.00713e-05
ENSG00000167641	PPP1R14A	5.6545	1.91625e-07	1.02735e-05
ENSG00000130513	GDF15	0.870129	1.93324e-07	1.03182e-05
ENSG00000070214	SLC44A1	-0.525997	1.95847e-07	1.03599e-05
ENSG00000116661	FBXO2	1.98599	1.95051e-07	1.03599e-05
ENSG00000185215	TNFAIP2	0.785887	1.9676e-07	1.03621e-05
ENSG00000164687	FABP5	-0.764503	2.00174e-07	1.04955e-05
ENSG00000164266	SPINK1	-0.894556	2.15909e-07	1.12708e-05
ENSG00000089723	OTUB2	1.16836	2.29926e-07	1.19501e-05
ENSG00000141576	RNF157	-0.666067	2.35617e-07	1.21927e-05
ENSG00000181588	MEX3D	-0.677638	2.43134e-07	1.25272e-05
ENSG00000244165	P2RY11	1.73542	2.55895e-07	1.31278e-05
ENSG00000028137	TNFRSF1B	0.568853	2.62549e-07	1.34114e-05
ENSG00000096696	DSP	-0.379791	2.71102e-07	1.37891e-05
ENSG00000171552	BCL2L1	0.675889	2.81197e-07	1.42417e-05
ENSG00000089220	PEBP1	-0.464686	2.94897e-07	1.48723e-05
ENSG00000138413	IDH1	-0.643954	3.02812e-07	1.51431e-05
ENSG00000175567	UCP2	-1.0841	3.02096e-07	1.51431e-05
ENSG00000103591	AAGAB	4.77864	3.06799e-07	1.52783e-05
ENSG00000136819	C9orf78	-0.612568	3.17269e-07	1.57339e-05
ENSG00000117228	GBP1	1.4847	3.21593e-07	1.58822e-05
ENSG00000113924	HGD	0.778704	3.34494e-07	1.6451e-05
ENSG00000134294	SLC38A2	-0.736358	3.40195e-07	1.65943e-05
ENSG00000151422	FER	-1.07104	3.39775e-07	1.65943e-05
ENSG00000139116	KIF21A	-0.705506	3.511e-07	1.70563e-05
ENSG00000163541	SUCLG1	-0.424436	3.55059e-07	1.71785e-05
ENSG00000164484	TMEM200A	2.8731	3.5967e-07	1.73099e-05
ENSG00000180964	TCEAL8	0.695872	3.60683e-07	1.73099e-05
ENSG00000071054	MAP4K4	-0.794237	3.72573e-07	1.78087e-05
ENSG00000167397	VKORC1	0.658132	3.93722e-07	1.87443e-05
ENSG00000204842	ATXN2	-0.574194	4.1048e-07	1.94643e-05
ENSG00000149428	HYOU1	0.622472	4.32036e-07	2.03705e-05
ENSG00000154217	PITPNC1	2.63535	4.33014e-07	2.03705e-05
ENSG00000168961	LGALS9	0.781319	4.36937e-07	2.04741e-05
ENSG00000154640	BTG3	0.736831	4.69422e-07	2.18691e-05
ENSG00000178695	KCTD12	-4.06269	4.70382e-07	2.18691e-05
ENSG00000103811	CTSH	0.534734	4.85646e-07	2.24037e-05
ENSG00000163683	SMIM14	-0.80081	4.85631e-07	2.24037e-05
ENSG00000169925	BRD3	-0.672146	4.88469e-07	2.24469e-05
ENSG00000107262	BAG1	-0.617764	4.91089e-07	2.24805e-05
ENSG00000165156	ZHX1	-0.687677	5.0282e-07	2.29293e-05
ENSG00000040341	STAU2	-0.469268	5.08078e-07	2.30807e-05
ENSG00000089157	RPLP0	-0.449369	5.39632e-07	2.43382e-05
ENSG00000273604	C17orf96	0.875117	5.3985e-07	2.43382e-05
ENSG00000239911	PRKAG2-AS1	-3.28122	5.46923e-07	2.45641e-05
ENSG00000183508	FAM46C	-1.51014	5.54357e-07	2.48043e-05
ENSG00000101474	APMAP	0.739431	5.61508e-07	2.50302e-05
ENSG00000139318	DUSP6	-0.658933	5.68035e-07	2.52267e-05
ENSG00000196562	SULF2	-0.746628	6.22792e-07	2.75556e-05
ENSG00000164754	RAD21	-0.398218	6.33943e-07	2.79452e-05
ENSG00000147604	RPL7	-0.46568	6.42765e-07	2.8204e-05
ENSG00000187778	MCRS1	-0.674366	6.44555e-07	2.8204e-05
ENSG00000109182	CWH43	-3.68779	6.60461e-07	2.85848e-05
ENSG00000112787	FBRSL1	-0.714774	6.58049e-07	2.85848e-05
ENSG00000149150	SLC43A1	1.34481	6.60395e-07	2.85848e-05
ENSG00000223496	EXOSC6	0.654384	6.92742e-07	2.98733e-05
ENSG00000071794	HLTF	5.5842	7.4027e-07	3.18075e-05
ENSG00000123374	CDK2	-0.558876	7.51864e-07	3.21895e-05
ENSG00000166165	CKB	-0.675197	7.60337e-07	3.24356e-05
ENSG00000119326	CTNNAL1	-0.624973	7.72144e-07	3.28216e-05
ENSG00000107282	APBA1	-2.0009	8.37115e-07	3.54568e-05
ENSG00000160563	MED27	-0.595994	8.42571e-07	3.55613e-05
ENSG00000171227	TMEM37	1.22479	8.60022e-07	3.61695e-05
ENSG00000166825	ANPEP	1.72286	8.64817e-07	3.62431e-05
ENSG00000074695	LMAN1	0.520695	9.13031e-07	3.81295e-05
ENSG00000279483	AC090498.1	-0.553503	9.66409e-07	4.02175e-05
ENSG00000132357	CARD6	5.37955	1.02278e-06	4.24152e-05
ENSG00000136848	DAB2IP	-0.930372	1.04936e-06	4.33663e-05
ENSG00000069482	GAL	-1.79718	1.06631e-06	4.39142e-05
ENSG00000070886	EPHA8	5.69594	1.07048e-06	4.39339e-05
ENSG00000102974	CTCF	0.463003	1.07957e-06	4.41549e-05
ENSG00000180801	ARSJ	-1.75841	1.15836e-06	4.7215e-05
ENSG00000170298	LGALS9B	2.55177	1.18976e-06	4.83292e-05
ENSG00000148335	NTMT1	-0.742804	1.2692e-06	5.1381e-05
ENSG00000172572	PDE3A	-1.14219	1.30805e-06	5.27744e-05
ENSG00000008277	ADAM22	2.54704	1.37092e-06	5.51241e-05
ENSG00000049860	HEXB	0.563923	1.42801e-06	5.72263e-05
ENSG00000091136	LAMB1	-0.477069	1.48147e-06	5.91693e-05
ENSG00000213722	DDAH2	-0.685982	1.48973e-06	5.93002e-05
ENSG00000090520	DNAJB11	0.603785	1.60663e-06	6.37402e-05
ENSG00000005001	PRSS22	1.98876	1.61258e-06	6.37638e-05
ENSG00000128422	KRT17	2.46028	1.63339e-06	6.4373e-05
ENSG00000097007	ABL1	-0.962262	1.7524e-06	6.88353e-05
ENSG00000057294	PKP2	-0.830311	1.85849e-06	7.25237e-05
ENSG00000181392	SYNE4	2.18233	1.85352e-06	7.25237e-05
ENSG00000165730	STOX1	-2.23084	1.87368e-06	7.28774e-05
ENSG00000135318	NT5E	-1.54354	1.88513e-06	7.30842e-05
ENSG00000177707	PVRL3	-0.89361	1.91031e-06	7.382e-05
ENSG00000183463	URAD	-0.903726	2.01175e-06	7.74884e-05
ENSG00000100234	TIMP3	0.899716	2.03658e-06	7.81915e-05
ENSG00000123989	CHPF	0.687316	2.19572e-06	8.40305e-05
ENSG00000005884	ITGA3	0.89837	2.31039e-06	8.80991e-05
ENSG00000206503	HLA-A	0.48288	2.31684e-06	8.80991e-05
ENSG00000206535	LNP1	2.35883	2.32532e-06	8.81401e-05
ENSG00000168411	RFWD3	0.807643	2.3759e-06	8.97711e-05
ENSG00000198712	MT-CO2	0.71868	2.42229e-06	9.12344e-05
ENSG00000137801	THBS1	0.999039	2.5625e-06	9.62109e-05
ENSG00000061936	SFSWAP	-0.482955	2.62934e-06	9.84102e-05
ENSG00000153721	CNKSR3	-1.63109	2.6999e-06	0.000100685
ENSG00000188175	HEPACAM2	-3.83369	2.70705e-06	0.000100685
ENSG00000198691	ABCA4	-3.97685	2.8208e-06	0.000104589
ENSG00000126458	RRAS	0.597534	2.88127e-06	0.0001065
ENSG00000189057	FAM111B	0.534226	2.9352e-06	0.000108157
ENSG00000079819	EPB41L2	0.425466	2.94819e-06	0.000108301
ENSG00000010438	PRSS3	-0.499724	2.98179e-06	0.000109198
ENSG00000185686	PRAME	5.37964	3.01602e-06	0.000110113
ENSG00000172986	GXYLT2	-1.4079	3.05166e-06	0.000111073
ENSG00000114850	SSR3	0.404695	3.07122e-06	0.000111444
ENSG00000196531	NACA	-0.403498	3.09461e-06	0.000111951
ENSG00000197121	PGAP1	-1.633	3.1585e-06	0.000113916
ENSG00000123983	ACSL3	-0.415924	3.18607e-06	0.000114564
ENSG00000106608	URGCP	0.658072	3.20808e-06	0.000115008
ENSG00000102007	PLP2	-0.535368	3.22855e-06	0.000115394
ENSG00000113319	RASGRF2	-1.80448	3.45249e-06	0.000123029
ENSG00000104549	SQLE	-0.591584	3.53175e-06	0.000125477
ENSG00000011454	RABGAP1	-0.684819	3.58729e-06	0.000127071
ENSG00000106477	CEP41	0.883676	3.75251e-06	0.000132529
ENSG00000130590	SAMD10	0.832308	3.79991e-06	0.000133806
ENSG00000036672	USP2	4.39394	4.01502e-06	0.000140964
ENSG00000100079	LGALS2	-1.52577	4.12297e-06	0.000144328
ENSG00000089053	ANAPC5	-0.465458	4.17591e-06	0.000145753
ENSG00000189431	RASSF10	1.68626	4.20138e-06	0.000146213
ENSG00000066084	DIP2B	-0.757512	4.26684e-06	0.000147876
ENSG00000125798	FOXA2	-0.531614	4.27403e-06	0.000147876
ENSG00000197461	PDGFA	1.25664	4.42022e-06	0.000152491
ENSG00000132821	VSTM2L	-0.939649	4.45566e-06	0.000153248
ENSG00000175793	SFN	0.514073	4.4679e-06	0.000153248
ENSG00000197818	SLC9A8	1.1309	4.5598e-06	0.00015595
ENSG00000072858	SIDT1	-1.30723	4.59396e-06	0.000156669
ENSG00000154358	OBSCN	3.70478	4.65912e-06	0.000158437
ENSG00000117148	ACTL8	0.922479	4.7383e-06	0.00016067
ENSG00000104728	ARHGEF10	1.94032	4.95725e-06	0.000167142
ENSG00000132854	KANK4	-5.72873	4.95534e-06	0.000167142
ENSG00000204642	HLA-F	1.12635	5.11068e-06	0.000171829
ENSG00000119421	NDUFA8	-0.643346	5.3066e-06	0.000177913
ENSG00000115548	KDM3A	-0.988618	5.45323e-06	0.000182316
ENSG00000101350	KIF3B	0.447253	5.47491e-06	0.000182528
ENSG00000118985	ELL2	-1.30255	5.56937e-06	0.000185158
ENSG00000196549	MME	4.67574	5.78818e-06	0.000191897
ENSG00000146425	DYNLT1	-0.805815	5.90854e-06	0.000195343
ENSG00000071242	RPS6KA2	5.28616	6.12892e-06	0.000202068
ENSG00000134744	ZCCHC11	1.17595	6.33226e-06	0.000208195
ENSG00000128595	CALU	0.409858	6.4049e-06	0.000210003
ENSG00000119862	LGALSL	-0.908381	6.50354e-06	0.000212652
ENSG00000139697	SBNO1	-0.401589	6.54473e-06	0.000213412
ENSG00000102189	EEA1	-0.538556	6.56307e-06	0.000213425
ENSG00000172965	MIR4435-2HG	0.622245	6.66651e-06	0.000215611
ENSG00000237441	RGL2	-0.804268	6.66487e-06	0.000215611
ENSG00000188042	ARL4C	2.3496	6.72244e-06	0.000216831
ENSG00000122971	ACADS	-0.624761	7.05138e-06	0.000226826
ENSG00000135414	GDF11	-0.762988	7.33048e-06	0.000235168
ENSG00000089009	RPL6	-0.432622	7.45761e-06	0.000238603
ENSG00000240065	PSMB9	0.571862	7.47952e-06	0.000238663
ENSG00000273748	AL592183.1	-3.7832	7.57762e-06	0.000241147
ENSG00000175274	TP53I11	0.44467	7.68269e-06	0.000243838
ENSG00000157613	CREB3L1	-1.01901	7.72649e-06	0.000244576
ENSG00000186564	FOXD2	0.533083	8.05066e-06	0.000254162
ENSG00000011332	DPF1	1.17168	8.43898e-06	0.000265716
ENSG00000101974	ATP11C	-0.492387	8.4684e-06	0.000265939
ENSG00000137154	RPS6	-0.349802	8.73529e-06	0.000273598
ENSG00000229314	ORM1	-1.88005	8.79458e-06	0.000274733
ENSG00000198408	MGEA5	-0.556247	9.13136e-06	0.000284506
ENSG00000112972	HMGCS1	-0.596603	9.18671e-06	0.000285108
ENSG00000138326	RPS24	-0.382395	9.19857e-06	0.000285108
ENSG00000108861	DUSP3	0.553369	9.39346e-06	0.000290392
ENSG00000112902	SEMA5A	0.854237	9.7142e-06	0.000299529
ENSG00000137501	SYTL2	-1.15484	9.80867e-06	0.000300926
ENSG00000186575	NF2	-0.672408	9.81005e-06	0.000300926
ENSG00000153898	MCOLN2	-0.827488	9.94797e-06	0.000303592
ENSG00000197111	PCBP2	-0.40081	9.92989e-06	0.000303592
ENSG00000160271	RALGDS	-0.806502	1.00969e-05	0.000307348
ENSG00000150687	PRSS23	0.677761	1.02197e-05	0.000310292
ENSG00000130340	SNX9	-0.875024	1.03403e-05	0.000313155
ENSG00000138678	GPAT3	1.36042	1.06622e-05	0.000322085
ENSG00000204619	PPP1R11	0.514423	1.0779e-05	0.000324789
ENSG00000180861	LINC01559	1.59081	1.1059e-05	0.000331547
ENSG00000196781	TLE1	-0.976313	1.10512e-05	0.000331547
ENSG00000139343	SNRPF	-0.506827	1.12222e-05	0.000335596
ENSG00000099917	MED15	-0.730646	1.18439e-05	0.000353299
ENSG00000198886	MT-ND4	0.632417	1.19343e-05	0.000355105
ENSG00000094914	AAAS	-0.764405	1.22268e-05	0.000362356
ENSG00000148303	RPL7A	-0.365746	1.22389e-05	0.000362356
ENSG00000101144	BMP7	-0.586843	1.23739e-05	0.000365444
ENSG00000127914	AKAP9	-0.395964	1.26063e-05	0.000371386
ENSG00000063046	EIF4B	-0.488812	1.27226e-05	0.000372051
ENSG00000096433	ITPR3	0.787068	1.27137e-05	0.000372051
ENSG00000100979	PLTP	1.02927	1.26976e-05	0.000372051
ENSG00000183049	CAMK1D	-0.622457	1.28198e-05	0.000373974
ENSG00000262655	SPON1	-2.73675	1.31092e-05	0.00038148
ENSG00000114942	EEF1B2	-0.401085	1.31507e-05	0.000381755
ENSG00000006128	TAC1	-1.33484	1.33321e-05	0.00038608
ENSG00000179195	ZNF664	-0.56097	1.33732e-05	0.00038633
ENSG00000010278	CD9	0.624956	1.34663e-05	0.000388077
ENSG00000141696	P3H4	0.670895	1.35908e-05	0.00039072
ENSG00000127884	ECHS1	-0.359014	1.3871e-05	0.000397814
ENSG00000008517	IL32	0.471707	1.39733e-05	0.000399784
ENSG00000275004	ZNF280B	-1.25691	1.45718e-05	0.000415909
ENSG00000102580	DNAJC3	0.462158	1.4659e-05	0.000417394
ENSG00000137331	IER3	0.50171	1.49494e-05	0.000424648
ENSG00000079277	MKNK1	1.11019	1.57959e-05	0.000447627
ENSG00000127022	CANX	0.347262	1.61411e-05	0.000456321
ENSG00000214941	ZSWIM7	1.20103	1.63214e-05	0.000460327
ENSG00000117983	MUC5B	-2.67076	1.66951e-05	0.000468644
ENSG00000123064	DDX54	-0.386416	1.66653e-05	0.000468644
ENSG00000174938	SEZ6L2	1.02653	1.67749e-05	0.000469775
ENSG00000205352	PRR13	-0.361349	1.69097e-05	0.000472439
ENSG00000136950	ARPC5L	-0.490932	1.71917e-05	0.000479194
ENSG00000269893	SNHG8	-0.563066	1.72903e-05	0.000480817
ENSG00000089327	FXYD5	0.5805	1.74537e-05	0.000484227
ENSG00000157214	STEAP2	-0.663373	1.77427e-05	0.000491103
ENSG00000175707	KDF1	0.646779	1.78129e-05	0.0004919
ENSG00000147206	NXF3	4.25361	1.80925e-05	0.000498465
ENSG00000081154	PCNP	-0.536955	1.82117e-05	0.00050059
ENSG00000156515	HK1	-0.617749	1.90552e-05	0.000522569
ENSG00000182307	C8orf33	-0.522424	1.93231e-05	0.000528698
ENSG00000167191	GPRC5B	-4.10341	1.95093e-05	0.000532569
ENSG00000167588	GPD1	0.683038	1.95635e-05	0.000532826
ENSG00000111641	NOP2	0.589601	1.96431e-05	0.000533772
ENSG00000163297	ANTXR2	-2.48966	1.98061e-05	0.000536974
ENSG00000138496	PARP9	0.815133	2.02812e-05	0.000548605
ENSG00000129451	KLK10	2.28999	2.09738e-05	0.000566055
ENSG00000139644	TMBIM6	-0.331429	2.11721e-05	0.000570114
ENSG00000176248	ANAPC2	1.56001	2.13574e-05	0.000573804
ENSG00000100504	PYGL	-0.824109	2.1921e-05	0.000587622
ENSG00000073711	PPP2R3A	-3.96399	2.22676e-05	0.000594236
ENSG00000135390	ATP5G2	-0.424057	2.22517e-05	0.000594236
ENSG00000160818	GPATCH4	0.388529	2.37447e-05	0.000632237
ENSG00000124098	FAM210B	0.711078	2.44183e-05	0.000648719
ENSG00000198722	UNC13B	-1.15762	2.48761e-05	0.00065941
ENSG00000177606	JUN	0.602807	2.49639e-05	0.000660266
ENSG00000188158	NHS	-1.54726	2.5155e-05	0.000663846
ENSG00000091039	OSBPL8	-0.507958	2.5317e-05	0.000666471
ENSG00000112964	GHR	4.22739	2.53776e-05	0.000666471
ENSG00000256618	MTRNR2L1	0.544697	2.54224e-05	0.000666471
ENSG00000197756	RPL37A	-0.336066	2.59954e-05	0.000679994
ENSG00000079308	TNS1	-1.7004	2.60857e-05	0.00068086
ENSG00000020633	RUNX3	0.971757	2.66207e-05	0.000693304
ENSG00000134884	ARGLU1	0.439234	2.6779e-05	0.000695904
ENSG00000157837	SPPL3	-0.510996	2.74482e-05	0.000710192
ENSG00000168300	PCMTD1	-1.0068	2.73895e-05	0.000710192
ENSG00000111142	METAP2	-0.34523	2.75523e-05	0.00071134
ENSG00000108175	ZMIZ1	-0.859573	2.76751e-05	0.000712962
ENSG00000100592	DAAM1	-0.564552	2.82976e-05	0.000725858
ENSG00000137710	RDX	0.762874	2.82896e-05	0.000725858
ENSG00000070669	ASNS	0.511934	2.84906e-05	0.000729237
ENSG00000107897	ACBD5	-0.498288	2.88989e-05	0.0007381
ENSG00000100219	XBP1	-0.580938	2.93695e-05	0.000748513
ENSG00000136542	GALNT5	-2.40775	3.00829e-05	0.000760412
ENSG00000150054	MPP7	-0.553951	3.00919e-05	0.000760412
ENSG00000231683	RP1-27K12.2	3.29461	3.00037e-05	0.000760412
ENSG00000273132	RP11-350J20.12	-2.45073	2.99913e-05	0.000760412
ENSG00000205277	MUC12	-0.785517	3.06779e-05	0.000773576
ENSG00000165795	NDRG2	-0.460447	3.07481e-05	0.000773707
ENSG00000104517	UBR5	-0.501141	3.11666e-05	0.000782584
ENSG00000100994	PYGB	-0.558978	3.15548e-05	0.000790664
ENSG00000108511	HOXB6	-0.800403	3.21412e-05	0.000803665
ENSG00000198515	CNGA1	2.61093	3.29705e-05	0.000822673
ENSG00000173848	NET1	-0.530755	3.3072e-05	0.000823479
ENSG00000012061	ERCC1	0.955723	3.35845e-05	0.000834494
ENSG00000163347	CLDN1	-0.500547	3.39991e-05	0.000843035
ENSG00000152465	NMT2	-0.735168	3.54785e-05	0.00087789
ENSG00000233864	TTTY15	2.71616	3.56351e-05	0.000879935
ENSG00000184897	H1FX	0.588651	3.58686e-05	0.000883867
ENSG00000198918	RPL39	-0.37641	3.5946e-05	0.000883945
ENSG00000112149	CD83	1.35093	3.62737e-05	0.000890163
ENSG00000117115	PADI2	1.32914	3.71331e-05	0.000909378
ENSG00000182795	C1orf116	0.574891	3.72818e-05	0.000911146
ENSG00000055917	PUM2	-0.557215	3.74048e-05	0.000912278
ENSG00000173193	PARP14	0.571705	3.84285e-05	0.000935329
ENSG00000137960	GIPC2	0.514083	3.89685e-05	0.000946538
ENSG00000015153	YAF2	-0.587877	3.92681e-05	0.000951475
ENSG00000170759	KIF5B	-0.345844	3.93317e-05	0.000951475
ENSG00000106069	CHN2	-1.46289	3.96899e-05	0.000958053
ENSG00000166598	HSP90B1	0.320722	3.97646e-05	0.000958053
ENSG00000099194	SCD	-0.577827	3.98591e-05	0.000958389
ENSG00000241635	UGT1A1	0.393667	4.00308e-05	0.000960577
ENSG00000169403	PTAFR	2.45825	4.0529e-05	0.000970575
ENSG00000109321	AREG	0.543879	4.06525e-05	0.000971578
ENSG00000224635	RP4-564F22.5	3.10319	4.08375e-05	0.000974043
ENSG00000260027	HOXB7	-0.434244	4.14266e-05	0.000986119
ENSG00000092758	COL9A3	1.23172	4.24916e-05	0.00100744
ENSG00000183145	RIPPLY3	-1.07935	4.24823e-05	0.00100744
ENSG00000064393	HIPK2	1.55852	4.26306e-05	0.00100873
ENSG00000151474	FRMD4A	-3.15258	4.27172e-05	0.00100877
ENSG00000148200	NR6A1	-1.06206	4.37428e-05	0.00103094
ENSG00000188647	PTAR1	-0.721806	4.52138e-05	0.00106351
ENSG00000170873	MTSS1	-1.01566	4.5611e-05	0.00107073
ENSG00000146834	MEPCE	0.567077	4.71389e-05	0.00110442
ENSG00000125257	ABCC4	-0.887883	4.80266e-05	0.0011217
ENSG00000126351	THRA	-0.406705	4.80646e-05	0.0011217
ENSG00000177156	TALDO1	0.407637	4.86436e-05	0.00113299
ENSG00000168453	HR	-1.05804	4.92179e-05	0.00114412
ENSG00000126883	NUP214	-0.555189	4.95385e-05	0.00114933
ENSG00000114374	USP9Y	2.88897	5.05946e-05	0.00117155
ENSG00000125166	GOT2	0.329545	5.12719e-05	0.00118163
ENSG00000146054	TRIM7	1.7749	5.12336e-05	0.00118163
ENSG00000146433	TMEM181	-0.794699	5.1427e-05	0.00118163
ENSG00000174136	RGMB	-0.859229	5.1403e-05	0.00118163
ENSG00000065833	ME1	0.52367	5.19106e-05	0.00119044
ENSG00000111206	FOXM1	0.643671	5.21438e-05	0.00119254
ENSG00000256222	MTRNR2L3	0.920668	5.22026e-05	0.00119254
ENSG00000135919	SERPINE2	-0.504674	5.30261e-05	0.00120904
ENSG00000185798	WDR53	1.95619	5.45044e-05	0.00124037
ENSG00000066777	ARFGEF1	-0.489991	5.47955e-05	0.00124461
ENSG00000154639	CXADR	0.530655	5.5028e-05	0.00124751
ENSG00000001626	CFTR	0.427639	5.58479e-05	0.00126369
ENSG00000111540	RAB5B	-0.599835	5.61485e-05	0.00126808
ENSG00000092853	CLSPN	0.551269	5.66248e-05	0.00127565
ENSG00000164221	CCDC112	-0.478087	5.66981e-05	0.00127565
ENSG00000125775	SDCBP2	1.07661	5.76903e-05	0.00129083
ENSG00000167925	GHDC	0.712669	5.76979e-05	0.00129083
ENSG00000172456	FGGY	-1.71809	5.75286e-05	0.00129083
ENSG00000074219	TEAD2	-0.949785	5.80881e-05	0.0012961
ENSG00000135773	CAPN9	-5.4874	5.81513e-05	0.0012961
ENSG00000149231	CCDC82	0.704791	5.9015e-05	0.00131289
ENSG00000067141	NEO1	-0.562408	5.95166e-05	0.00131912
ENSG00000174574	AKIRIN1	0.424504	5.94712e-05	0.00131912
ENSG00000100814	CCNB1IP1	-0.741672	6.03811e-05	0.00133579
ENSG00000198938	MT-CO3	0.448425	6.06124e-05	0.00133842
ENSG00000161791	FMNL3	-1.05137	6.34379e-05	0.00139822
ENSG00000183018	SPNS2	0.909993	6.36884e-05	0.00140114
ENSG00000136237	RAPGEF5	-0.790213	6.39988e-05	0.00140538
ENSG00000066735	KIF26A	2.03264	6.41713e-05	0.00140657
ENSG00000138449	SLC40A1	-1.17037	6.55138e-05	0.00143336
ENSG00000163900	TMEM41A	0.442931	6.68012e-05	0.00145884
ENSG00000114353	GNAI2	0.690399	6.72313e-05	0.00145957
ENSG00000121797	CCRL2	0.991055	6.73251e-05	0.00145957
ENSG00000141582	CBX4	0.530975	6.73193e-05	0.00145957
ENSG00000144554	FANCD2	0.61389	6.71114e-05	0.00145957
ENSG00000177889	UBE2N	-0.431083	6.81731e-05	0.00147527
ENSG00000152078	TMEM56	0.64655	6.89145e-05	0.0014886
ENSG00000187867	PALM3	-0.736573	6.97316e-05	0.00150353
ENSG00000185477	GPRIN3	-0.848781	6.99714e-05	0.00150597
ENSG00000280789	PAGR1	0.615659	7.11959e-05	0.00152955
ENSG00000119397	CNTRL	-0.797465	7.1706e-05	0.00153774
ENSG00000082153	BZW1	-0.403698	7.36371e-05	0.00157504
ENSG00000163220	S100A9	0.793422	7.37101e-05	0.00157504
ENSG00000124587	PEX6	2.4744	7.43758e-05	0.00158358
ENSG00000197568	HHLA3	1.01774	7.43562e-05	0.00158358
ENSG00000173406	DAB1	1.046	7.46108e-05	0.00158575
ENSG00000146278	PNRC1	-1.00213	7.5897e-05	0.00161021
ENSG00000120159	CAAP1	-0.536144	7.70661e-05	0.0016321
ENSG00000011422	PLAUR	0.922171	7.88985e-05	0.00166647
ENSG00000130559	CAMSAP1	-0.684002	7.89688e-05	0.00166647
ENSG00000129521	EGLN3	-1.05948	7.9734e-05	0.00167963
ENSG00000085719	CPNE3	-0.457346	8.01243e-05	0.00168487
ENSG00000123297	TSFM	-0.84241	8.1291e-05	0.00170639
ENSG00000168496	FEN1	0.453387	8.1504e-05	0.00170785
ENSG00000105518	TMEM205	0.409218	8.20247e-05	0.00171512
ENSG00000153707	PTPRD	-0.946641	8.22829e-05	0.00171512
ENSG00000213949	ITGA1	-0.984399	8.22529e-05	0.00171512
ENSG00000173821	RNF213	0.37661	8.37399e-05	0.00174243
ENSG00000113716	HMGXB3	0.684619	8.62439e-05	0.0017914
ENSG00000144677	CTDSPL	-0.54886	8.88112e-05	0.00184152
ENSG00000006747	SCIN	-1.70492	9.09584e-05	0.00187953
ENSG00000008513	ST3GAL1	-0.816233	9.09601e-05	0.00187953
ENSG00000179292	TMEM151A	4.90581	9.14655e-05	0.00188669
ENSG00000089820	ARHGAP4	2.99586	9.16508e-05	0.00188724
ENSG00000150347	ARID5B	0.420641	9.24112e-05	0.00189962
ENSG00000100209	HSCB	-1.93185	9.40545e-05	0.00192343
ENSG00000115738	ID2	-0.467265	9.38256e-05	0.00192343
ENSG00000139636	LMBR1L	-1.1197	9.39907e-05	0.00192343
ENSG00000145506	NKD2	0.751865	9.50275e-05	0.00194
ENSG00000100292	HMOX1	0.705376	9.53341e-05	0.00194292
ENSG00000144824	PHLDB2	4.7594	9.76728e-05	0.00198718
ENSG00000105993	DNAJB6	-0.465887	9.79539e-05	0.0019895
ENSG00000154839	SKA1	0.613346	9.81854e-05	0.0019908
ENSG00000076108	BAZ2A	-0.504284	9.96475e-05	0.00201647
ENSG00000123143	PKN1	1.62124	9.97902e-05	0.00201647
ENSG00000021488	SLC7A9	3.63058	0.000102377	0.00206175
ENSG00000107242	PIP5K1B	0.689718	0.000102235	0.00206175
ENSG00000095574	IKZF5	-1.28862	0.000102835	0.00206746
ENSG00000110104	CCDC86	0.481557	0.000106023	0.00212797
ENSG00000169155	ZBTB43	-0.680052	0.000107484	0.00215053
ENSG00000253293	HOXA10	-0.507846	0.000107508	0.00215053
ENSG00000088992	TESC	-0.584121	0.000109405	0.00218479
ENSG00000152582	SPEF2	2.20869	0.000109996	0.00219291
ENSG00000187736	NHEJ1	3.87737	0.000110459	0.00219846
ENSG00000178980	SEPW1	-0.463225	0.000110939	0.00220433
ENSG00000176022	B3GALT6	0.77597	0.000113953	0.00226044
ENSG00000159423	ALDH4A1	0.790673	0.000114637	0.00227024
ENSG00000214022	REPIN1	-0.596416	0.000115338	0.00228033
ENSG00000141298	SSH2	-0.752256	0.000118164	0.00233231
ENSG00000271781	CTD-2589H19.6	2.81988	0.00011958	0.00235635
ENSG00000111912	NCOA7	0.530918	0.000119837	0.00235752
ENSG00000166145	SPINT1	0.582702	0.000120619	0.00236509
ENSG00000204936	CD177	3.82334	0.000120569	0.00236509
ENSG00000165118	C9orf64	1.00127	0.000123568	0.00241892
ENSG00000182196	ARL6IP4	-0.430304	0.000124088	0.00242512
ENSG00000162623	TYW3	0.516892	0.000124461	0.00242842
ENSG00000116962	NID1	-2.61319	0.000125316	0.00243059
ENSG00000130066	SAT1	-0.789404	0.000125593	0.00243059
ENSG00000131771	PPP1R1B	-0.289485	0.000125316	0.00243059
ENSG00000136247	ZDHHC4	0.587424	0.000125525	0.00243059
ENSG00000186204	CYP4F12	0.609977	0.000125181	0.00243059
ENSG00000146463	ZMYM4	0.934617	0.000127346	0.0024605
ENSG00000228253	MT-ATP8	0.544105	0.000130868	0.00252447
ENSG00000067560	RHOA	-0.389925	0.000133321	0.00256763
ENSG00000099954	CECR2	-1.26373	0.000134006	0.00257664
ENSG00000254087	LYN	-0.419264	0.000135068	0.00259288
ENSG00000214193	SH3D21	1.85628	0.000135407	0.00259519
ENSG00000188549	C15orf52	1.58978	0.000138675	0.00265356
ENSG00000227053	RP11-395B7.4	3.11778	0.000139586	0.0026667
ENSG00000087842	PIR	0.933136	0.000140009	0.00267048
ENSG00000100350	FOXRED2	0.485506	0.000140758	0.00268048
ENSG00000131462	TUBG1	0.399913	0.000142677	0.00271268
ENSG00000176890	TYMS	-0.511034	0.000144163	0.00273657
ENSG00000090432	MUL1	0.873653	0.000144523	0.00273904
ENSG00000089248	ERP29	-0.353029	0.000145886	0.00275609
ENSG00000119402	FBXW2	-0.60812	0.000145702	0.00275609
ENSG00000060558	GNA15	-2.29063	0.000146363	0.00276072
ENSG00000102158	MAGT1	0.367131	0.00014875	0.00279688
ENSG00000184076	UQCR10	-0.429206	0.000148529	0.00279688
ENSG00000186854	TRABD2A	-0.363092	0.000152634	0.00286538
ENSG00000181722	ZBTB20	-2.76049	0.000153418	0.00287556
ENSG00000119403	PHF19	-0.605	0.000156662	0.00292844
ENSG00000126804	ZBTB1	0.909498	0.000156731	0.00292844
ENSG00000168143	FAM83B	-1.71887	0.000157499	0.00293818
ENSG00000169223	LMAN2	0.332774	0.000158596	0.002954
ENSG00000124802	EEF1E1	1.02081	0.000159607	0.00296819
ENSG00000139433	GLTP	-0.569787	0.000160002	0.00297089
ENSG00000116649	SRM	0.423135	0.000160763	0.00298037
ENSG00000166311	SMPD1	0.972825	0.000161432	0.00298813
ENSG00000108448	TRIM16L	1.47508	0.000162644	0.00300588
ENSG00000137177	KIF13A	0.526301	0.00016372	0.00302107
ENSG00000100453	GZMB	-1.3771	0.00016665	0.00307039
ENSG00000164574	GALNT10	0.538429	0.00016705	0.00307299
ENSG00000104381	GDAP1	1.03183	0.000167662	0.0030795
ENSG00000097096	SYDE2	-0.983486	0.000169918	0.00311612
ENSG00000147133	TAF1	-0.431033	0.000171029	0.00313167
ENSG00000148498	PARD3	-0.461765	0.000174135	0.00318364
ENSG00000012817	KDM5D	-2.05846	0.000174774	0.00319043
ENSG00000122203	KIAA1191	-0.564927	0.000175747	0.00320328
ENSG00000147533	GOLGA7	-0.555482	0.000176693	0.0032156
ENSG00000169288	MRPL1	0.498241	0.000178735	0.0032478
ENSG00000136026	CKAP4	-0.380039	0.000184394	0.00334551
ENSG00000113739	STC2	0.88819	0.000185382	0.00334812
ENSG00000118523	CTGF	-1.5051	0.000184978	0.00334812
ENSG00000155850	SLC26A2	0.468662	0.000185314	0.00334812
ENSG00000255135	RP11-111M22.3	2.91209	0.000185889	0.0033522
ENSG00000136010	ALDH1L2	1.41335	0.000187168	0.00337016
ENSG00000197937	ZNF347	-1.63799	0.000188565	0.00339019
ENSG00000105699	LSR	0.417571	0.000191518	0.00343808
ENSG00000067900	ROCK1	0.386965	0.000195928	0.00350895
ENSG00000105357	MYH14	0.375052	0.000196055	0.00350895
ENSG00000124459	ZNF45	3.63951	0.000198599	0.00354913
ENSG00000067606	PRKCZ	0.666093	0.00020399	0.00364001
ENSG00000065308	TRAM2	0.774537	0.000206623	0.00368147
ENSG00000146112	PPP1R18	0.933794	0.000208631	0.00371171
ENSG00000196814	MVB12B	-1.06418	0.00020928	0.00371215
ENSG00000261052	SULT1A3	0.805433	0.000208988	0.00371215
ENSG00000196693	ZNF33B	-0.819448	0.000211274	0.00374193
ENSG00000075415	SLC25A3	-0.329355	0.000212475	0.0037534
ENSG00000233429	HOTAIRM1	-3.37792	0.000212552	0.0037534
ENSG00000155304	HSPA13	1.04665	0.000212953	0.00375492
ENSG00000119866	BCL11A	-0.540352	0.000213485	0.00375873
ENSG00000139567	ACVRL1	-0.80492	0.000216729	0.00381021
ENSG00000105889	STEAP1B	-2.15447	0.000217312	0.00381483
ENSG00000187583	PLEKHN1	1.63236	0.000219083	0.00384025
ENSG00000113108	APBB3	2.73849	0.000221646	0.00387946
ENSG00000139436	GIT2	-1.09919	0.000222632	0.00389099
ENSG00000061938	TNK2	0.680391	0.000225477	0.00392918
ENSG00000106392	C1GALT1	0.593676	0.000225459	0.00392918
ENSG00000113328	CCNG1	-0.597077	0.000226675	0.00393852
ENSG00000177425	PAWR	-0.380148	0.000226439	0.00393852
ENSG00000165480	SKA3	0.445696	0.000228246	0.00396004
ENSG00000118276	B4GALT6	3.93391	0.000231006	0.00400089
ENSG00000181852	RNF41	-0.563578	0.000231273	0.00400089
ENSG00000141738	GRB7	-0.815045	0.000235623	0.00406433
ENSG00000267709	AC024592.9	-2.08328	0.000235531	0.00406433
ENSG00000166595	FAM96B	0.453392	0.000236357	0.00407109
ENSG00000120725	SIL1	0.486662	0.000238301	0.00409864
ENSG00000077150	NFKB2	0.945453	0.000238764	0.00410067
ENSG00000205323	SARNP	-1.01009	0.000242359	0.00415641
ENSG00000114956	DGUOK	-0.523084	0.000250001	0.00428131
ENSG00000115267	IFIH1	1.16465	0.000256543	0.00438376
ENSG00000171130	ATP6V0E2	0.710137	0.00025672	0.00438376
ENSG00000074181	NOTCH3	-1.08767	0.000259611	0.00442677
ENSG00000003402	CFLAR	-0.444022	0.000265027	0.00449979
ENSG00000156052	GNAQ	-0.54362	0.00026471	0.00449979
ENSG00000165238	WNK2	-0.518837	0.000264478	0.00449979
ENSG00000185666	SYN3	0.851678	0.000267414	0.00453385
ENSG00000124177	CHD6	-0.547655	0.000268303	0.00454245
ENSG00000170525	PFKFB3	-0.866124	0.000269338	0.00454703
ENSG00000272398	CD24	0.310792	0.000269273	0.00454703
ENSG00000110987	BCL7A	-0.529366	0.000269791	0.00454808
ENSG00000183742	MACC1	0.472943	0.000270164	0.00454808
ENSG00000133216	EPHB2	0.392815	0.000272565	0.00458201
ENSG00000145990	GFOD1	-0.769172	0.000273741	0.00458237
ENSG00000198786	MT-ND5	0.584665	0.000273331	0.00458237
ENSG00000198873	GRK5	-0.645014	0.000273411	0.00458237
ENSG00000148484	RSU1	-0.388312	0.000274424	0.00458735
ENSG00000147677	EIF3H	-0.356678	0.000276464	0.00461497
ENSG00000198242	RPL23A	-0.298345	0.000279708	0.00466258
ENSG00000107164	FUBP3	-0.532349	0.000281995	0.00469412
ENSG00000112297	AIM1	-0.390892	0.000282455	0.00469522
ENSG00000088888	MAVS	0.403961	0.000283679	0.00469589
ENSG00000183283	DAZAP2	-0.466404	0.000282949	0.00469589
ENSG00000196754	S100A2	1.88653	0.000283381	0.00469589
ENSG00000170515	PA2G4	-0.360187	0.000286329	0.00473317
ENSG00000102174	PHEX	-3.22657	0.000288772	0.00476695
ENSG00000104341	LAPTM4B	-0.333429	0.000290281	0.00477859
ENSG00000175087	PDIK1L	-2.6397	0.000290249	0.00477859
ENSG00000197093	GAL3ST4	1.23462	0.000292193	0.00480343
ENSG00000167930	FAM234A	0.412377	0.000293757	0.00482248
ENSG00000148358	GPR107	-0.510376	0.000295244	0.00484021
ENSG00000169919	GUSB	-0.431155	0.000297278	0.00486685
ENSG00000172031	EPHX4	1.78201	0.000299673	0.00489932
ENSG00000151240	DIP2C	-1.73547	0.000302312	0.00493401
ENSG00000160216	AGPAT3	0.336835	0.000302623	0.00493401
ENSG00000262160	RP11-96D1.11	-1.22918	0.000303556	0.00494243
ENSG00000147853	AK3	-0.400868	0.000304471	0.00495057
ENSG00000169189	NSMCE1	0.461627	0.000305957	0.00496794
ENSG00000130675	MNX1	-0.613517	0.000308608	0.00500416
ENSG00000165556	CDX2	-0.347173	0.00031065	0.00503042
ENSG00000071205	ARHGAP10	-1.73856	0.000316898	0.00512463
ENSG00000165959	CLMN	0.596295	0.000320129	0.00516984
ENSG00000170006	TMEM154	0.981736	0.000323477	0.00521683
ENSG00000185651	UBE2L3	-0.408313	0.000330065	0.00531588
ENSG00000135446	CDK4	-0.505369	0.000330699	0.0053189
ENSG00000185262	UBALD2	-0.444892	0.000331566	0.00532564
ENSG00000211455	STK38L	0.558607	0.000332566	0.0053345
ENSG00000100034	PPM1F	-0.888809	0.000335608	0.00537604
ENSG00000054654	SYNE2	-0.358158	0.000339294	0.00542779
ENSG00000103260	METRN	0.874843	0.000341496	0.00544837
ENSG00000116750	UCHL5	0.330922	0.000341252	0.00544837
ENSG00000156011	PSD3	-1.022	0.00034264	0.0054593
ENSG00000069812	HES2	-1.65878	0.000348616	0.0055471
ENSG00000111490	TBC1D30	-0.580134	0.00035102	0.00557652
ENSG00000139323	POC1B	-0.567304	0.000351402	0.00557652
ENSG00000105810	CDK6	-0.372824	0.000354892	0.00562439
ENSG00000106948	AKNA	-0.628286	0.000359308	0.00568681
ENSG00000168062	BATF2	1.04757	0.000360389	0.00569634
ENSG00000092841	MYL6	-0.289962	0.00036353	0.00573838
ENSG00000111859	NEDD9	-1.46044	0.000365485	0.0057616
ENSG00000135457	TFCP2	-0.451699	0.000367359	0.00578347
ENSG00000137818	RPLP1	-0.331763	0.0003743	0.00588497
ENSG00000120688	WBP4	0.400439	0.000376406	0.00591027
ENSG00000186298	PPP1CC	-0.339316	0.000379354	0.00594872
ENSG00000124783	SSR1	0.340097	0.000381166	0.00596926
ENSG00000123473	STIL	0.678239	0.000382213	0.0059778
ENSG00000171124	FUT3	0.554472	0.000385138	0.00601563
ENSG00000135404	CD63	-0.331096	0.000387253	0.00604075
ENSG00000099942	CRKL	-0.665173	0.000396856	0.0061796
ENSG00000101187	SLCO4A1	0.468301	0.000397193	0.0061796
ENSG00000189171	S100A13	0.565696	0.000400483	0.00622265
ENSG00000099337	KCNK6	0.735331	0.000401638	0.00623246
ENSG00000115524	SF3B1	-0.408318	0.000402717	0.00624106
ENSG00000167741	GGT6	-0.49422	0.000403257	0.0062413
ENSG00000183971	NPW	-3.24869	0.0004041	0.00624623
ENSG00000106688	SLC1A1	1.32151	0.000410724	0.00634038
ENSG00000178449	COX14	-0.412661	0.00042232	0.00650252
ENSG00000185009	AP3M1	-0.672449	0.000421945	0.00650252
ENSG00000158552	ZFAND2B	-0.608385	0.00042474	0.00653133
ENSG00000116016	EPAS1	0.553377	0.000431398	0.00661663
ENSG00000124570	SERPINB6	0.404516	0.000431304	0.00661663
ENSG00000171298	GAA	1.05798	0.000437894	0.00670762
ENSG00000152767	FARP1	-0.485586	0.000440797	0.0067434
ENSG00000119899	SLC17A5	0.60226	0.000445748	0.00681039
ENSG00000137628	DDX60	2.4091	0.000450335	0.00687165
ENSG00000260260	SNHG19	-0.591484	0.000455148	0.0069362
ENSG00000132002	DNAJB1	0.290743	0.000465661	0.00708734
ENSG00000025434	NR1H3	0.535716	0.000469982	0.00714397
ENSG00000167434	CA4	1.03448	0.000473186	0.00718349
ENSG00000180573	HIST1H2AC	-1.60074	0.00047573	0.00721291
ENSG00000140465	CYP1A1	1.88404	0.000478757	0.00724958
ENSG00000198363	ASPH	-0.377595	0.000484425	0.00732608
ENSG00000095261	PSMD5	-0.761346	0.000492017	0.00743035
ENSG00000181090	EHMT1	-0.511796	0.000492568	0.00743035
ENSG00000025156	HSF2	-0.968531	0.000493282	0.00743171
ENSG00000197321	SVIL	-0.66214	0.000493985	0.00743289
ENSG00000110717	NDUFS8	0.323659	0.000496661	0.00746272
ENSG00000149328	GLB1L2	0.635935	0.000497222	0.00746272
ENSG00000114062	UBE3A	0.401913	0.000500058	0.00749583
ENSG00000065457	ADAT1	0.561046	0.00050231	0.00751068
ENSG00000198824	CHAMP1	0.575429	0.000501681	0.00751068
ENSG00000101470	TNNC2	-0.789823	0.000504662	0.00753637
ENSG00000170425	ADORA2B	0.777772	0.000505954	0.00754619
ENSG00000069849	ATP1B3	0.336122	0.000508374	0.0075728
ENSG00000197343	ZNF655	0.698276	0.000509538	0.00758065
ENSG00000139405	RITA1	-0.399003	0.00051118	0.00759559
ENSG00000119703	ZC2HC1C	2.5459	0.000513173	0.0076157
ENSG00000148344	PTGES	0.663849	0.00051385	0.00761625
ENSG00000254004	ZNF260	-1.37197	0.000514762	0.00762027
ENSG00000058262	SEC61A1	0.339988	0.000516273	0.00763315
ENSG00000173011	TADA2B	0.866563	0.0005193	0.00766838
ENSG00000102804	TSC22D1	0.416057	0.000523304	0.00771792
ENSG00000115866	DARS	-0.267474	0.000527345	0.0077583
ENSG00000136754	ABI1	-0.662808	0.000527201	0.0077583
ENSG00000143870	PDIA6	0.339493	0.000528104	0.00775987
ENSG00000163479	SSR2	0.426184	0.000530743	0.00778903
ENSG00000237643	RP11-462G2.1	-0.49296	0.000539657	0.00791009
ENSG00000076555	ACACB	-1.05368	0.000541166	0.00792245
ENSG00000064961	HMG20B	-0.734987	0.000546269	0.00798734
ENSG00000028310	BRD9	0.540834	0.000552617	0.00806617
ENSG00000078618	NRDC	0.408647	0.000553693	0.00806617
ENSG00000156172	C8orf37	3.61837	0.000553617	0.00806617
ENSG00000137563	GGH	-0.597169	0.000555199	0.00807821
ENSG00000092964	DPYSL2	-1.12272	0.000563971	0.00814609
ENSG00000105464	GRIN2D	0.564429	0.000562106	0.00814609
ENSG00000114391	RPL24	-0.267481	0.000563132	0.00814609
ENSG00000163637	PRICKLE2	-1.12738	0.000561505	0.00814609
ENSG00000173559	NABP1	1.43536	0.000563723	0.00814609
ENSG00000223547	ZNF844	-3.34095	0.000561718	0.00814609
ENSG00000162645	GBP2	1.33733	0.000568614	0.00817348
ENSG00000164896	FASTK	0.423279	0.000568233	0.00817348
ENSG00000166866	MYO1A	-0.571934	0.000567658	0.00817348
ENSG00000176920	FUT2	0.461932	0.000566914	0.00817348
ENSG00000070614	NDST1	-0.510679	0.000569775	0.00818029
ENSG00000171723	GPHN	-0.931557	0.000576981	0.00827377
ENSG00000133027	PEMT	1.2292	0.00057789	0.00827683
ENSG00000116260	QSOX1	-0.553855	0.000579281	0.00828678
ENSG00000140105	WARS	0.606328	0.000584689	0.00834409
ENSG00000196418	ZNF124	-1.82343	0.000584493	0.00834409
ENSG00000171681	ATF7IP	-0.452245	0.000590777	0.00842088
ENSG00000105520	PLPPR2	0.615558	0.000593145	0.00844451
ENSG00000164822	DEFA6	-1.23143	0.000593914	0.00844536
ENSG00000214717	ZBED1	-0.506946	0.000598164	0.00849564
ENSG00000184887	BTBD6	0.694202	0.000599999	0.00850417
ENSG00000258297	RP11-658F2.8	2.49369	0.000600194	0.00850417
ENSG00000148672	GLUD1	-0.443687	0.000603397	0.00853107
ENSG00000176834	VSIG10	-0.443648	0.000604243	0.00853107
ENSG00000197728	RPS26	-0.364757	0.000603604	0.00853107
ENSG00000110844	PRPF40B	1.01422	0.000605704	0.00853146
ENSG00000161714	PLCD3	0.573673	0.000605108	0.00853146
ENSG00000102003	SYP	-3.16593	0.000607325	0.00854419
ENSG00000113558	SKP1	-0.369108	0.000612536	0.00860732
ENSG00000229117	RPL41	-0.38215	0.00061452	0.00862503
ENSG00000160447	PKN3	-0.985413	0.000615955	0.00863498
ENSG00000120693	SMAD9	-1.70958	0.000624691	0.00874714
ENSG00000277363	SRCIN1	-1.99201	0.000629253	0.00880067
ENSG00000148218	ALAD	-0.668158	0.000637313	0.00890293
ENSG00000107863	ARHGAP21	-0.379673	0.000641927	0.00893593
ENSG00000132541	HRSP12	-0.87059	0.00064161	0.00893593
ENSG00000185561	TLCD2	0.512404	0.000640987	0.00893593
ENSG00000143013	LMO4	-0.479322	0.000646338	0.00897633
ENSG00000151746	BICD1	1.17599	0.000646226	0.00897633
ENSG00000260563	RP13-516M14.1	3.97444	0.00065077	0.00902735
ENSG00000126216	TUBGCP3	0.525634	0.000652524	0.00904114
ENSG00000085840	ORC1	-1.01803	0.000653684	0.00904383
ENSG00000119616	FCF1	0.462555	0.000654238	0.00904383
ENSG00000185129	PURA	0.342712	0.00065659	0.00906581
ENSG00000152894	PTPRK	-0.708917	0.000657479	0.00906758
ENSG00000125931	CITED1	1.82798	0.000663976	0.00914441
ENSG00000168610	STAT3	0.368999	0.000664587	0.00914441
ENSG00000142197	DOPEY2	-0.615054	0.00066603	0.00915369
ENSG00000100473	COCH	-2.83122	0.000675378	0.00927145
ENSG00000079112	CDH17	-0.420265	0.00067644	0.00927533
ENSG00000241186	TDGF1	-3.25441	0.000678684	0.00929539
ENSG00000048392	RRM2B	-0.647136	0.000684279	0.00936125
ENSG00000182534	MXRA7	-2.31134	0.000691671	0.00945152
ENSG00000149308	NPAT	-0.611086	0.000693889	0.00947094
ENSG00000233101	HOXB-AS3	-0.906683	0.00069805	0.00951683
ENSG00000269386	RAB11B-AS1	-1.00313	0.000699119	0.0095205
ENSG00000106031	HOXA13	-0.408985	0.000700777	0.00953217
ENSG00000099860	GADD45B	-1.08538	0.000708199	0.00960783
ENSG00000130402	ACTN4	0.278843	0.000708761	0.00960783
ENSG00000177600	RPLP2	-0.268507	0.000707683	0.00960783
ENSG00000141556	TBCD	0.3595	0.000720062	0.00974992
ENSG00000168894	RNF181	-0.362564	0.000724613	0.00980039
ENSG00000070759	TESK2	-1.39904	0.000725775	0.00980436
ENSG00000153832	FBXO36	-4.79365	0.000726554	0.00980436
ENSG00000104852	SNRNP70	-0.359987	0.000739219	0.00996397
ENSG00000164463	CREBRF	-0.924234	0.000749574	0.0100818
ENSG00000198695	MT-ND6	0.681213	0.000749651	0.0100818
ENSG00000133247	KMT5C	-1.72883	0.000754548	0.0101362
ENSG00000119801	YPEL5	-1.00556	0.000765637	0.0102504
ENSG00000168209	DDIT4	-0.856037	0.00076563	0.0102504
ENSG00000170144	HNRNPA3	-0.329004	0.000764029	0.0102504
ENSG00000162366	PDZK1IP1	0.634139	0.000766851	0.0102551
ENSG00000171368	TPPP	1.69843	0.000770147	0.0102876
ENSG00000105939	ZC3HAV1	0.438218	0.000778283	0.0103847
ENSG00000169891	REPS2	-0.78654	0.000779303	0.0103866
ENSG00000113916	BCL6	-1.64735	0.000783559	0.0104317
ENSG00000158792	SPATA2L	1.17006	0.000785928	0.0104515
ENSG00000166394	CYB5R2	-0.773361	0.000796047	0.0105743
ENSG00000134900	TPP2	0.443391	0.000801501	0.0106349
ENSG00000167625	ZNF526	0.592537	0.000808634	0.0107176
ENSG00000158315	RHBDL2	-0.674659	0.000813223	0.0107664
ENSG00000165794	SLC39A2	-1.18492	0.000815421	0.0107715
ENSG00000167112	TRUB2	-0.446792	0.000815231	0.0107715
ENSG00000269343	ZNF587B	0.85868	0.000817279	0.0107841
ENSG00000232112	TMA7	-0.357938	0.000820938	0.0108204
ENSG00000164587	RPS14	-0.266395	0.000823696	0.0108447
ENSG00000187994	RINL	2.89765	0.000825006	0.01085
ENSG00000214160	ALG3	0.349484	0.000827661	0.0108729
ENSG00000120549	KIAA1217	-0.500253	0.000832981	0.0109307
ENSG00000137825	ITPKA	0.7313	0.000836407	0.0109636
ENSG00000075624	ACTB	0.28793	0.000837955	0.0109718
ENSG00000205903	ZNF316	0.496677	0.000839403	0.0109787
ENSG00000143919	CAMKMT	-1.28494	0.000840406	0.0109797
ENSG00000138107	ACTR1A	-0.359794	0.00084227	0.010992
ENSG00000172086	KRCC1	0.525545	0.000843388	0.0109945
ENSG00000059377	TBXAS1	1.76712	0.000845021	0.0110038
ENSG00000050405	LIMA1	-0.28751	0.000854404	0.0110942
ENSG00000133706	LARS	0.311761	0.000853711	0.0110942
ENSG00000254290	RP11-150O12.3	0.91293	0.000854763	0.0110942
ENSG00000130520	LSM4	-0.297082	0.000855895	0.0110968
ENSG00000185621	LMLN	1.90149	0.000856899	0.0110977
ENSG00000179912	R3HDM2	-0.418417	0.000871967	0.0112806
ENSG00000150907	FOXO1	-0.679774	0.000873121	0.0112833
ENSG00000180628	PCGF5	-0.428577	0.000874248	0.0112856
ENSG00000105953	OGDH	0.461219	0.000883121	0.0113552
ENSG00000106070	GRB10	1.16164	0.000884413	0.0113552
ENSG00000127831	VIL1	-0.299007	0.000883066	0.0113552
ENSG00000135940	COX5B	-0.255257	0.000882697	0.0113552
ENSG00000136448	NMT1	0.335951	0.000883552	0.0113552
ENSG00000167110	GOLGA2	-0.381675	0.000885863	0.0113616
ENSG00000253719	ATXN7L3B	-0.470164	0.000889972	0.011402
ENSG00000132763	MMACHC	0.577243	0.000898427	0.0114979
ENSG00000130560	UBAC1	-0.395157	0.000900135	0.0115074
ENSG00000037749	MFAP3	1.05528	0.000904527	0.0115388
ENSG00000141480	ARRB2	0.476191	0.000903864	0.0115388
ENSG00000243449	C4orf48	-0.582323	0.000912294	0.0116254
ENSG00000177614	PGBD5	-2.22282	0.000922707	0.0117455
ENSG00000168785	TSPAN5	-0.69258	0.000936631	0.01191
ENSG00000184232	OAF	0.454692	0.000945579	0.012011
ENSG00000105135	ILVBL	-0.374844	0.00094734	0.0120166
ENSG00000137038	TMEM261	-0.395442	0.000949055	0.0120166
ENSG00000171522	PTGER4	-1.27988	0.000948421	0.0120166
ENSG00000174106	LEMD3	-0.473271	0.000956219	0.0120945
ENSG00000176055	MBLAC2	0.753866	0.000958842	0.0121148
ENSG00000164292	RHOBTB3	-0.355048	0.000970018	0.012243
ENSG00000111011	RSRC2	-0.332467	0.000973153	0.0122566
ENSG00000170345	FOS	1.41811	0.000972868	0.0122566
ENSG00000137571	SLCO5A1	-4.55304	0.000974869	0.0122652
ENSG00000114854	TNNC1	3.30233	0.000978445	0.0122972
ENSG00000164022	AIMP1	0.41762	0.000984952	0.0123659
ENSG00000103550	KNOP1	0.330801	0.000988565	0.0123808
ENSG00000113648	H2AFY	0.291694	0.000989255	0.0123808
ENSG00000152102	FAM168B	-0.446884	0.000987349	0.0123808
ENSG00000169347	GP2	-1.73825	0.000991833	0.0124
ENSG00000179632	MAF1	-0.381901	0.00100349	0.0125326
ENSG00000178093	TSSK6	3.48641	0.00100655	0.0125445
ENSG00000250073	RP11-677M14.3	1.75671	0.00100615	0.0125445
ENSG00000064115	TM7SF3	0.524282	0.00101288	0.0126101
ENSG00000184164	CRELD2	0.647533	0.00101835	0.012665
ENSG00000169635	HIC2	-0.676145	0.00102716	0.0127612
ENSG00000180061	TMEM150B	1.75957	0.00103245	0.0128136
ENSG00000187164	SHTN1	-0.465752	0.00104883	0.0130033
ENSG00000117411	B4GALT2	-0.39445	0.00105343	0.0130467
ENSG00000188191	PRKAR1B	0.706877	0.00105677	0.0130745
ENSG00000163817	SLC6A20	0.91457	0.00106776	0.0131968
ENSG00000107438	PDLIM1	-0.357339	0.00107969	0.0133246
ENSG00000136536	2007-03-01	-0.551284	0.00108034	0.0133246
ENSG00000121749	TBC1D15	-0.591294	0.00108475	0.0133651
ENSG00000087086	FTL	0.296713	0.0010887	0.0133722
ENSG00000106537	TSPAN13	-0.420072	0.0010886	0.0133722
ENSG00000165626	BEND7	-0.66019	0.001087	0.0133722
ENSG00000136938	ANP32B	-0.270915	0.00109354	0.0134179
ENSG00000185624	P4HB	0.252708	0.00109527	0.0134252
ENSG00000233927	RPS28	-0.255069	0.00109709	0.0134337
ENSG00000069998	CECR5	-0.918037	0.00110071	0.0134642
ENSG00000105171	POP4	0.498233	0.0011024	0.013471
ENSG00000152818	UTRN	-1.35138	0.00110793	0.0135247
ENSG00000130717	UCK1	-0.886868	0.00111624	0.0136122
ENSG00000172238	ATOH1	-1.68359	0.00112318	0.0136733
ENSG00000186918	ZNF395	-0.564274	0.00112413	0.0136733
ENSG00000197555	SIPA1L1	0.487426	0.0011247	0.0136733
ENSG00000006125	AP2B1	0.305466	0.00113099	0.0137358
ENSG00000185650	ZFP36L1	0.554434	0.00114039	0.0138358
ENSG00000105443	CYTH2	-0.528159	0.00114339	0.013844
ENSG00000171161	ZNF672	0.783845	0.00114327	0.013844
ENSG00000159023	EPB41	-0.362923	0.00114751	0.0138797
ENSG00000140526	ABHD2	0.290797	0.00115851	0.0139985
ENSG00000126432	PRDX5	-0.271856	0.00116187	0.014023
ENSG00000129810	SGOL1	0.526429	0.00116431	0.014023
ENSG00000140157	NIPA2	0.307011	0.00116524	0.014023
ENSG00000233461	RP11-295G20.2	0.7854	0.00116428	0.014023
ENSG00000115758	ODC1	-0.33628	0.0011785	0.0141542
ENSG00000139291	TMEM19	-0.507772	0.00117852	0.0141542
ENSG00000112659	CUL9	1.50941	0.00118182	0.0141795
ENSG00000066117	SMARCD1	-0.430493	0.00118499	0.0142032
ENSG00000147684	NDUFB9	-0.290419	0.00119155	0.0142531
ENSG00000198586	TLK1	-0.371083	0.00119146	0.0142531
ENSG00000162989	KCNJ3	1.12609	0.00121108	0.0144722
ENSG00000112739	PRPF4B	0.317213	0.00121649	0.0145006
ENSG00000165512	ZNF22	-0.66958	0.00121712	0.0145006
ENSG00000172159	FRMD3	-0.579695	0.00121689	0.0145006
ENSG00000119042	SATB2	-0.624298	0.00121863	0.0145041
ENSG00000185088	RPS27L	-0.31133	0.00122318	0.0145292
ENSG00000244754	N4BP2L2	-0.392359	0.00122234	0.0145292
ENSG00000148334	PTGES2	-0.447883	0.00122785	0.0145649
ENSG00000175575	PAAF1	0.893289	0.00122863	0.0145649
ENSG00000134871	COL4A2	0.664883	0.00123653	0.014644
ENSG00000150540	HNMT	-0.562085	0.00124547	0.0147352
ENSG00000155329	ZCCHC10	0.342948	0.0012483	0.014754
ENSG00000137699	TRIM29	2.05228	0.00125033	0.0147633
ENSG00000068697	LAPTM4A	-0.293532	0.00125313	0.0147705
ENSG00000166340	TPP1	0.444778	0.00125342	0.0147705
ENSG00000127324	TSPAN8	0.352029	0.00125635	0.0147904
ENSG00000144579	CTDSP1	-0.386044	0.00126802	0.0149131
ENSG00000139350	NEDD1	-0.495708	0.0012705	0.0149274
ENSG00000205978	NYNRIN	-1.90546	0.00127194	0.0149297
ENSG00000185340	GAS2L1	-0.736754	0.00127433	0.014943
ENSG00000074964	ARHGEF10L	0.735528	0.00128909	0.0151011
ENSG00000140688	C16orf58	0.557667	0.00129804	0.0151911
ENSG00000106266	SNX8	0.58891	0.00130719	0.015283
ENSG00000108592	FTSJ3	0.327448	0.00131263	0.0153316
ENSG00000089234	BRAP	-0.577777	0.00131649	0.0153616
ENSG00000143850	PLEKHA6	0.531128	0.00132413	0.0154357
ENSG00000166426	CRABP1	3.28228	0.00132688	0.0154526
ENSG00000014914	MTMR11	0.720037	0.00133446	0.0155105
ENSG00000130713	EXOSC2	-0.492287	0.00133403	0.0155105
ENSG00000165185	KIAA1958	-0.844843	0.00133719	0.0155271
ENSG00000253929	CASC21	1.55221	0.00134157	0.0155627
ENSG00000237361	TUSC8	-1.14043	0.00134377	0.0155731
ENSG00000160606	TLCD1	0.513064	0.0013458	0.0155803
ENSG00000175048	ZDHHC14	-0.878578	0.00134701	0.0155803
ENSG00000143252	SDHC	0.45371	0.00135826	0.0156952
ENSG00000101882	NKAP	0.408363	0.00136621	0.0157717
ENSG00000104960	PTOV1	-0.502448	0.00137317	0.015829
ENSG00000136104	RNASEH2B	0.450645	0.00137383	0.015829
ENSG00000099219	ERMP1	0.526964	0.00137987	0.0158832
ENSG00000145675	PIK3R1	0.469579	0.00138508	0.0159278
ENSG00000197712	FAM114A1	-0.880944	0.00139711	0.0160506
ENSG00000059122	FLYWCH1	0.768969	0.00140512	0.0160681
ENSG00000069424	KCNAB2	0.855417	0.00140809	0.0160681
ENSG00000075539	FRYL	-0.513399	0.00140799	0.0160681
ENSG00000135686	KLHL36	-0.486883	0.00140555	0.0160681
ENSG00000158796	DEDD	0.620053	0.00140146	0.0160681
ENSG00000165916	PSMC3	0.292126	0.00140575	0.0160681
ENSG00000180354	MTURN	-0.578841	0.00140693	0.0160681
ENSG00000196865	NHLRC2	-0.678759	0.00141282	0.0161067
ENSG00000099330	OCEL1	0.822057	0.00141423	0.0161074
ENSG00000080503	SMARCA2	-0.407876	0.00141972	0.0161544
ENSG00000175155	YPEL2	-0.985402	0.00142848	0.0162385
ENSG00000204590	GNL1	0.496005	0.00145069	0.0164753
ENSG00000235750	KIAA0040	0.594526	0.00145436	0.0165012
ENSG00000065491	TBC1D22B	-1.0947	0.00145862	0.0165338
ENSG00000169398	PTK2	-0.410191	0.00146735	0.0166169
ENSG00000152291	TGOLN2	-0.286174	0.00147777	0.016719
ENSG00000135365	PHF21A	-0.857368	0.00148224	0.0167537
ENSG00000130779	CLIP1	-0.427215	0.00148394	0.016757
ENSG00000142168	SOD1	-0.258265	0.00149424	0.0168573
ENSG00000101460	MAP1LC3A	0.548735	0.00150462	0.0169583
ENSG00000182551	ADI1	-0.465672	0.00151166	0.0170216
ENSG00000120802	TMPO	-0.301068	0.00151572	0.0170512
ENSG00000112742	TTK	-0.655896	0.00153875	0.0172775
ENSG00000196954	CASP4	0.591423	0.00153836	0.0172775
ENSG00000172500	FIBP	0.312597	0.00155148	0.0174041
ENSG00000198730	CTR9	0.329676	0.00155331	0.0174082
ENSG00000218739	CEBPZOS	-0.43927	0.00155713	0.0174314
ENSG00000251301	RP11-81H14.2	3.46876	0.00155831	0.0174314
ENSG00000092010	PSME1	-0.331995	0.00156162	0.0174469
ENSG00000120162	MOB3B	-0.462119	0.00156262	0.0174469
ENSG00000129071	MBD4	0.351187	0.00156825	0.0174933
ENSG00000014641	MDH1	-0.335643	0.00157437	0.0175276
ENSG00000106462	EZH2	0.338715	0.00157722	0.0175276
ENSG00000168743	NPNT	0.765359	0.00157562	0.0175276
ENSG00000185721	DRG1	0.392938	0.00157659	0.0175276
ENSG00000124120	TTPAL	0.526881	0.00158281	0.0175406
ENSG00000165801	ARHGEF40	-1.16153	0.00158271	0.0175406
ENSG00000278703	RP11-706P11.2	-2.1932	0.00158022	0.0175406
ENSG00000083844	ZNF264	-4.45619	0.00158698	0.0175704
ENSG00000164830	OXR1	-0.550191	0.00160038	0.0177024
ENSG00000110583	NAA40	0.781092	0.00160611	0.0177493
ENSG00000029153	ARNTL2	0.628401	0.00160819	0.0177557
ENSG00000011638	TMEM159	-0.636837	0.00161758	0.0178202
ENSG00000078399	HOXA9	-0.670904	0.00161795	0.0178202
ENSG00000132481	TRIM47	0.826114	0.00161852	0.0178202
ENSG00000064270	ATP2C2	0.348842	0.00162302	0.0178532
ENSG00000106261	ZKSCAN1	-0.376515	0.00162526	0.0178541
ENSG00000108187	PBLD	-1.44863	0.0016261	0.0178541
ENSG00000213213	CCDC183	-0.710645	0.00163229	0.0179055
ENSG00000067836	ROGDI	1.29977	0.00165503	0.0181049
ENSG00000130349	C6orf203	0.559353	0.00165416	0.0181049
ENSG00000145384	FABP2	-1.60558	0.0016526	0.0181049
ENSG00000145494	NDUFS6	0.324941	0.00166631	0.0182116
ENSG00000103415	HMOX2	0.299716	0.00167692	0.018301
ENSG00000172725	CORO1B	0.589506	0.00167757	0.018301
ENSG00000197345	MRPL21	0.344547	0.00168431	0.0183577
ENSG00000143157	POGK	0.441364	0.00168817	0.018383
ENSG00000087470	DNM1L	-0.359181	0.00169231	0.0184112
ENSG00000076641	PAG1	-0.433413	0.0017035	0.018516
ENSG00000110921	MVK	-0.563691	0.00170617	0.0185281
ENSG00000029639	TFB1M	-0.778718	0.00171213	0.0185759
ENSG00000164924	YWHAZ	-0.257969	0.00172173	0.0186631
ENSG00000074855	ANO8	0.581795	0.00172477	0.018679
ENSG00000139726	DENR	-0.338796	0.00173124	0.018732
ENSG00000110427	KIAA1549L	-1.32754	0.0017334	0.0187384
ENSG00000099977	DDT	-0.343853	0.00173691	0.0187423
ENSG00000115464	USP34	-0.314209	0.00173627	0.0187423
ENSG00000170471	RALGAPB	-0.558123	0.00174967	0.0188612
ENSG00000275052	PPP4R3B	-0.361485	0.0017511	0.0188612
ENSG00000104442	ARMC1	-0.319838	0.00175999	0.0189397
ENSG00000197256	KANK2	-0.743159	0.00176676	0.0189955
ENSG00000153714	LURAP1L	-1.11649	0.00177156	0.0190299
ENSG00000181638	ZFP41	-0.581741	0.00178302	0.0191357
ENSG00000168803	ADAL	0.791309	0.00179393	0.0192354
ENSG00000197408	CYP2B6	0.452668	0.00180107	0.0192946
ENSG00000165548	TMEM63C	0.732991	0.0018032	0.0193
ENSG00000172785	CBWD1	-0.627264	0.00180966	0.0193519
ENSG00000160183	TMPRSS3	2.02467	0.00182314	0.0194784
ENSG00000150764	DIXDC1	0.981914	0.00183294	0.0195656
ENSG00000197147	LRRC8B	0.501045	0.00184247	0.0196497
ENSG00000137364	TPMT	0.667459	0.00185526	0.0197684
ENSG00000116679	IVNS1ABP	-0.538725	0.00185745	0.0197741
ENSG00000107104	KANK1	-0.627698	0.0018639	0.0198162
ENSG00000141574	SECTM1	1.24962	0.00186474	0.0198162
ENSG00000028203	VEZT	-0.428244	0.00187096	0.0198292
ENSG00000124920	MYRF	1.20562	0.00187078	0.0198292
ENSG00000160584	SIK3	0.831443	0.00187084	0.0198292
ENSG00000136003	ISCU	-0.523342	0.00187417	0.0198455
ENSG00000102317	RBM3	-0.467305	0.00188087	0.0198988
ENSG00000163125	RPRD2	0.405734	0.00188963	0.0199736
ENSG00000178035	IMPDH2	-0.420281	0.00189694	0.0200154
ENSG00000198961	PJA2	-0.541647	0.0018961	0.0200154
ENSG00000263731	RP11-498C9.15	-0.66298	0.00190014	0.0200314
ENSG00000165283	STOML2	-0.351392	0.00191083	0.0201263
ENSG00000129103	SUMF2	0.410808	0.0019298	0.0202722
ENSG00000132300	PTCD3	-0.318736	0.00192725	0.0202722
ENSG00000135052	GOLM1	-0.389038	0.00192842	0.0202722
ENSG00000111237	VPS29	-0.484283	0.00193713	0.0203162
ENSG00000180616	SSTR2	-2.63417	0.0019374	0.0203162
ENSG00000103067	ESRP2	-0.756305	0.0019458	0.0203863
ENSG00000087077	TRIP6	0.434562	0.00195365	0.0204181
ENSG00000165949	IFI27	0.380896	0.0019532	0.0204181
ENSG00000175279	APITD1	0.550988	0.00195397	0.0204181
ENSG00000188026	RILPL1	-1.43864	0.00196493	0.0205146
ENSG00000118849	RARRES1	-0.607069	0.00198506	0.0207066
ENSG00000106692	FKTN	-0.56136	0.00198702	0.0207089
ENSG00000106799	TGFBR1	-0.790165	0.00198881	0.0207094
ENSG00000169188	APEX2	0.446658	0.00199322	0.0207371
ENSG00000204843	DCTN1	-0.466668	0.00200211	0.0208114
ENSG00000145495	2006-03-01	-0.319318	0.00200439	0.020817
ENSG00000267321	RP11-1094M14.11	-0.677435	0.00201057	0.0208629
ENSG00000128591	FLNC	2.1238	0.00202095	0.0209524
ENSG00000257727	CNPY2	-0.45301	0.00204337	0.0211664
ENSG00000135211	TMEM60	-0.780612	0.00205009	0.0212175
ENSG00000132781	MUTYH	1.15855	0.00205679	0.0212684
ENSG00000147601	TERF1	-0.443707	0.00206026	0.0212858
ENSG00000156239	N6AMT1	0.981996	0.00207396	0.0214088
ENSG00000168938	PPIC	0.754798	0.00208251	0.0214784
ENSG00000087460	GNAS	-0.308192	0.00209194	0.0214825
ENSG00000123836	PFKFB2	0.43698	0.00208919	0.0214825
ENSG00000162073	PAQR4	0.41881	0.00209095	0.0214825
ENSG00000177410	ZFAS1	-0.46012	0.00208958	0.0214825
ENSG00000178878	APOLD1	2.20559	0.00209013	0.0214825
ENSG00000230873	STMND1	-1.63114	0.00210111	0.0215581
ENSG00000064102	ASUN	0.353339	0.0021114	0.021645
ENSG00000128242	GAL3ST1	-1.80905	0.00212357	0.021751
ENSG00000133657	ATP13A3	-0.295958	0.0021288	0.0217859
ENSG00000198832	SELM	-1.06769	0.00213677	0.0218487
ENSG00000148660	CAMK2G	-0.444694	0.0021433	0.0218967
ENSG00000136827	TOR1A	-0.511097	0.00215037	0.0219312
ENSG00000163739	CXCL1	1.64692	0.00214867	0.0219312
ENSG00000153208	MERTK	-1.22732	0.00216233	0.0220343
ENSG00000107957	SH3PXD2A	-0.394433	0.00216811	0.0220464
ENSG00000204120	GIGYF2	-0.266835	0.00216638	0.0220464
ENSG00000256982	CTD-2555A7.2	1.77898	0.00216908	0.0220464
ENSG00000103018	CYB5B	0.39459	0.00217952	0.0221148
ENSG00000137269	LRRC1	0.588058	0.00217766	0.0221148
ENSG00000149476	TKFC	0.417949	0.0021857	0.0221587
ENSG00000099812	MISP	0.331408	0.00220863	0.022372
ENSG00000127946	HIP1	0.597708	0.00221584	0.0224069
ENSG00000152749	GPR180	0.378725	0.00221571	0.0224069
ENSG00000116044	NFE2L2	-0.333797	0.00222765	0.0225072
ENSG00000064652	SNX24	1.09226	0.00224932	0.0227069
ENSG00000104388	RAB2A	-0.239561	0.00225367	0.0227315
ENSG00000101333	PLCB4	0.406594	0.00227186	0.0228575
ENSG00000120925	RNF170	0.784755	0.00226959	0.0228575
ENSG00000189283	FHIT	1.82352	0.00227193	0.0228575
ENSG00000134716	CYP2J2	0.49062	0.00228592	0.0229789
ENSG00000007255	TRAPPC6A	-0.43288	0.00229881	0.0230889
ENSG00000134318	ROCK2	0.230957	0.00230323	0.0231139
ENSG00000197070	ARRDC1	-0.504953	0.00230794	0.0231417
ENSG00000125844	RRBP1	0.245737	0.00231287	0.0231556
ENSG00000146072	TNFRSF21	0.33045	0.00231322	0.0231556
ENSG00000186532	SMYD4	0.899079	0.00233059	0.0233098
ENSG00000160284	SPATC1L	0.861762	0.00233988	0.0233635
ENSG00000214814	FER1L6	-3.06598	0.0023382	0.0233635
ENSG00000170775	GPR37	-2.10448	0.00234386	0.0233836
ENSG00000165029	ABCA1	-1.06561	0.0023474	0.0233993
ENSG00000182670	TTC3	-0.374001	0.00235715	0.0234768
ENSG00000157224	CLDN12	-0.780638	0.00236827	0.0235679
ENSG00000170689	HOXB9	-0.435809	0.00237359	0.023601
ENSG00000023287	RB1CC1	-0.347899	0.00238536	0.0236983
ENSG00000125484	GTF3C4	-0.385791	0.00239529	0.0237573
ENSG00000198743	SLC5A3	0.455673	0.00239504	0.0237573
ENSG00000153303	FRMD1	-0.889297	0.00240144	0.0237985
ENSG00000120093	HOXB3	-0.791471	0.00240785	0.0238421
ENSG00000101294	HM13	0.274859	0.0024132	0.0238713
ENSG00000182472	CAPN12	-1.43171	0.00241481	0.0238713
ENSG00000080345	RIF1	-0.260137	0.0024361	0.0240618
ENSG00000184635	ZNF93	-1.55176	0.00243954	0.0240758
ENSG00000111752	PHC1	2.18258	0.0024589	0.0242467
ENSG00000165240	ATP7A	-0.851089	0.00247235	0.0243592
ENSG00000204623	ZNRD1-AS1	-2.7457	0.00248935	0.0245064
ENSG00000129295	LRRC6	1.75377	0.0024915	0.0245073
ENSG00000141646	SMAD4	-0.67726	0.00250421	0.024612
ENSG00000101447	FAM83D	0.459249	0.00256974	0.0252352
ENSG00000166272	WBP1L	-0.361471	0.00260549	0.0255441
ENSG00000167800	TBX10	1.01627	0.00260511	0.0255441
ENSG00000138381	ASNSD1	-0.405719	0.0026094	0.0255614
ENSG00000161016	RPL8	-0.279956	0.00262526	0.0256956
ENSG00000138433	CIR1	-0.391269	0.00263508	0.0257517
ENSG00000162714	ZNF496	-1.91432	0.00263538	0.0257517
ENSG00000163814	CDCP1	0.410624	0.00263748	0.0257517
ENSG00000106780	MEGF9	-0.553931	0.00264822	0.0258142
ENSG00000198874	TYW1	0.323101	0.00264639	0.0258142
ENSG00000173930	SLCO4C1	2.61342	0.00265719	0.0258804
ENSG00000122417	ODF2L	0.979145	0.00266105	0.0258969
ENSG00000116977	LGALS8	0.56467	0.00266541	0.0259181
ENSG00000235162	C12orf75	-0.465215	0.00267533	0.0259933
ENSG00000163737	PF4	1.24012	0.00269771	0.0261484
ENSG00000181192	DHTKD1	-0.36544	0.00269789	0.0261484
ENSG00000204954	C12orf73	-0.56082	0.0026973	0.0261484
ENSG00000110880	CORO1C	-0.318528	0.00270485	0.0261946
ENSG00000172671	ZFAND4	1.19404	0.00273285	0.0264442
ENSG00000169738	DCXR	0.350254	0.00273607	0.0264539
ENSG00000177311	ZBTB38	0.337522	0.00276007	0.0266642
ENSG00000197471	SPN	1.51443	0.00277446	0.0267815
ENSG00000172269	DPAGT1	0.511858	0.00277797	0.0267937
ENSG00000139579	NABP2	-0.344077	0.00279475	0.0268685
ENSG00000168243	GNG4	-0.28426	0.00279392	0.0268685
ENSG00000184178	SCFD2	0.601871	0.00278867	0.0268685
ENSG00000226887	ERVMER34-1	-2.47022	0.0027933	0.0268685
ENSG00000104142	VPS18	0.814697	0.00281093	0.0269804
ENSG00000157827	FMNL2	-0.557927	0.00281026	0.0269804
ENSG00000196642	RABL6	-0.362839	0.00282011	0.0270467
ENSG00000107290	SETX	-0.349068	0.00282871	0.0271073
ENSG00000181038	METTL23	0.504281	0.00284451	0.0272368
ENSG00000164066	INTU	1.51114	0.0028567	0.0273316
ENSG00000278730	RP11-147L13.11	-0.943834	0.0028653	0.0273919
ENSG00000184575	XPOT	-0.387894	0.00287523	0.0274647
ENSG00000147457	CHMP7	2.08724	0.00288289	0.0275158
ENSG00000167419	LPO	2.42932	0.00289468	0.0276062
ENSG00000100522	GNPNAT1	0.421394	0.0028993	0.027628
ENSG00000136021	SCYL2	-0.360002	0.00290305	0.0276417
ENSG00000125124	BBS2	0.859423	0.00291124	0.0276754
ENSG00000177946	CENPBD1	0.677871	0.00290919	0.0276754
ENSG00000077684	JADE1	1.18502	0.0029261	0.0277723
ENSG00000101346	POFUT1	0.389102	0.00292537	0.0277723
ENSG00000135549	PKIB	2.12106	0.00293206	0.0278066
ENSG00000137497	NUMA1	-0.336879	0.00294641	0.0279205
ENSG00000086475	SEPHS1	-0.321649	0.0029738	0.0281577
ENSG00000261971	MMP25-AS1	3.25506	0.00301085	0.0284858
ENSG00000184840	TMED9	0.263877	0.00301952	0.0285451
ENSG00000112699	GMDS	-0.303686	0.00302228	0.0285485
ENSG00000187068	C3orf70	-1.36821	0.00303585	0.028654
ENSG00000138081	FBXO11	-0.392067	0.00304131	0.0286828
ENSG00000082258	CCNT2	-0.761882	0.00305163	0.0287574
ENSG00000139370	SLC15A4	-0.747445	0.00307447	0.0289395
ENSG00000198142	SOWAHC	-0.341537	0.00307583	0.0289395
ENSG00000068078	FGFR3	-0.978267	0.00310219	0.0291645
ENSG00000125534	PPDPF	0.303819	0.00311334	0.0292462
ENSG00000150938	CRIM1	-0.609305	0.0031319	0.0293974
ENSG00000135108	FBXO21	-0.456021	0.00314357	0.0294837
ENSG00000146802	TMEM168	-0.597389	0.00316197	0.0296329
ENSG00000171453	POLR1C	0.52496	0.00317048	0.0296892
ENSG00000056586	RC3H2	-0.3581	0.00317811	0.0297373
ENSG00000083223	ZCCHC6	-0.292268	0.00318825	0.0297875
ENSG00000112983	BRD8	-0.433598	0.00318848	0.0297875
ENSG00000117226	GBP3	0.632411	0.0032066	0.0299333
ENSG00000100028	SNRPD3	-0.3636	0.00321637	0.0299873
ENSG00000102935	ZNF423	1.39977	0.00321742	0.0299873
ENSG00000107362	ABHD17B	-0.478534	0.00323388	0.0301171
ENSG00000152990	ADGRA3	-0.804036	0.00323721	0.0301245
ENSG00000130706	ADRM1	0.281055	0.00324074	0.0301339
ENSG00000089472	HEPH	0.378159	0.00324675	0.0301662
ENSG00000197324	LRP10	0.303894	0.00325768	0.0302441
ENSG00000146205	ANO7	-2.36137	0.00327615	0.0303663
ENSG00000171017	LRRC8E	-0.829957	0.0032785	0.0303663
ENSG00000188186	LAMTOR4	-0.385146	0.00327543	0.0303663
ENSG00000181097	RP11-429J17.2	-0.671617	0.0032954	0.0304991
ENSG00000125743	SNRPD2	-0.295395	0.00329895	0.0305082
ENSG00000204219	TCEA3	-0.346025	0.00331478	0.0306308
ENSG00000103932	RPAP1	0.685616	0.00331981	0.0306523
ENSG00000135521	LTV1	0.409325	0.00332225	0.0306523
ENSG00000033030	ZCCHC8	-0.617181	0.00332976	0.0306977
ENSG00000076356	PLXNA2	-0.877369	0.00334814	0.0308433
ENSG00000196911	KPNA5	1.14273	0.00337447	0.0310618
ENSG00000162517	PEF1	0.620417	0.00338444	0.0311183
ENSG00000172164	SNTB1	-0.474564	0.00338583	0.0311183
ENSG00000179115	FARSA	0.288135	0.00340829	0.0313005
ENSG00000102738	MRPS31	0.396331	0.0034225	0.0313826
ENSG00000198429	ZNF69	-0.684056	0.00342025	0.0313826
ENSG00000143811	PYCR2	0.53272	0.00342585	0.0313891
ENSG00000130714	POMT1	-0.989933	0.00344099	0.0315036
ENSG00000162981	FAM84A	-0.29343	0.00346827	0.031729
ENSG00000138794	CASP6	-0.397465	0.00349845	0.0319804
ENSG00000179218	CALR	0.254545	0.0035117	0.0320769
ENSG00000090857	PDPR	0.477095	0.00354127	0.0323222
ENSG00000161996	WDR90	0.542858	0.00354425	0.0323247
ENSG00000154582	TCEB1	-0.33928	0.00355735	0.0324193
ENSG00000081181	ARG2	2.11305	0.00356174	0.0324344
ENSG00000182742	HOXB4	-0.99977	0.00358375	0.03261
ENSG00000160208	RRP1B	0.284092	0.00359055	0.0326468
ENSG00000113194	FAF2	0.364759	0.00360661	0.0327428
ENSG00000160688	FLAD1	0.460035	0.00360653	0.0327428
ENSG00000119950	MXI1	-0.420565	0.00362114	0.0328497
ENSG00000163104	SMARCAD1	0.56103	0.00363112	0.0329152
ENSG00000115271	GCA	-0.991693	0.00363864	0.0329582
ENSG00000177352	CCDC71	0.720942	0.0036485	0.0330224
ENSG00000157985	AGAP1	-0.374847	0.00365283	0.0330365
ENSG00000263155	MYZAP	1.45543	0.00365638	0.0330434
ENSG00000165669	FAM204A	-0.365845	0.00365943	0.0330459
ENSG00000100221	JOSD1	0.524604	0.00367043	0.0331202
ENSG00000172757	CFL1	-0.22321	0.00368185	0.033198
ENSG00000185515	BRCC3	0.293961	0.00369204	0.0332647
ENSG00000185222	WBP5	0.575444	0.00369733	0.0332871
ENSG00000126003	PLAGL2	0.525437	0.00370211	0.033305
ENSG00000100347	SAMM50	0.394938	0.00372229	0.0334444
ENSG00000118518	RNF146	-1.83175	0.00372603	0.0334444
ENSG00000165689	SDCCAG3	-0.333199	0.00372349	0.0334444
ENSG00000105755	ETHE1	0.284005	0.00374377	0.0335783
ENSG00000120833	SOCS2	2.50344	0.00377543	0.0338367
ENSG00000087250	MT3	1.36344	0.00379676	0.0340023
ENSG00000071564	TCF3	-0.29523	0.00380315	0.0340339
ENSG00000060566	CREB3L3	1.24547	0.00382689	0.0341864
ENSG00000101311	FERMT1	-0.280588	0.00383168	0.0341864
ENSG00000135373	EHF	0.306688	0.00382905	0.0341864
ENSG00000206053	HN1L	0.28691	0.00382755	0.0341864
ENSG00000143537	ADAM15	0.360879	0.00383965	0.0342319
ENSG00000110888	CAPRIN2	0.855426	0.00384407	0.0342456
ENSG00000168906	MAT2A	0.541732	0.00386903	0.0344422
ENSG00000107745	MICU1	-0.556875	0.0039084	0.0347667
ENSG00000052841	TTC17	0.467121	0.00392105	0.0348271
ENSG00000120705	ETF1	0.294625	0.0039187	0.0348271
ENSG00000100401	RANGAP1	0.324811	0.00392481	0.0348346
ENSG00000136048	DRAM1	1.43775	0.00394052	0.0349219
ENSG00000179178	TMEM125	0.372783	0.00393912	0.0349219
ENSG00000120837	NFYB	-0.520699	0.00394879	0.0349691
ENSG00000166479	TMX3	0.674997	0.0039658	0.0350937
ENSG00000007402	CACNA2D2	-2.44879	0.00397541	0.0351526
ENSG00000267575	CTC-459F4.3	-1.17306	0.0039812	0.0351776
ENSG00000037042	TUBG2	1.40053	0.0040075	0.0353837
ENSG00000105193	RPS16	-0.233904	0.00401712	0.0354424
ENSG00000065717	TLE2	-0.716782	0.0040298	0.0355279
ENSG00000187288	CIDEC	1.46292	0.00409018	0.0360335
ENSG00000198125	MB	-3.00696	0.00409448	0.0360447
ENSG00000143633	C1orf131	0.438974	0.0040984	0.0360526
ENSG00000073067	CYP2W1	0.344853	0.0041222	0.0361734
ENSG00000087274	ADD1	-0.514503	0.00413037	0.0361734
ENSG00000128272	ATF4	-0.297216	0.00412777	0.0361734
ENSG00000154518	ATP5G3	-0.216481	0.00411782	0.0361734
ENSG00000167460	TPM4	0.203919	0.00412983	0.0361734
ENSG00000181381	DDX60L	1.95109	0.00412117	0.0361734
ENSG00000166913	YWHAB	0.205495	0.00414769	0.0362984
ENSG00000151715	TMEM45B	-0.385628	0.00415591	0.0363389
ENSG00000196141	SPATS2L	-0.29695	0.00415842	0.0363389
ENSG00000148158	SNX30	-0.715525	0.0041683	0.0363984
ENSG00000013374	NUB1	-0.280668	0.00418425	0.036511
ENSG00000166173	LARP6	-1.11827	0.00420614	0.0366644
ENSG00000188732	FAM221A	-2.06465	0.00420799	0.0366644
ENSG00000136888	ATP6V1G1	-0.315954	0.00421322	0.0366831
ENSG00000170458	CD14	1.18237	0.00421961	0.0366895
ENSG00000177674	AGTRAP	0.743785	0.00422013	0.0366895
ENSG00000082438	COBLL1	-0.419398	0.00424936	0.0368898
ENSG00000237883	DGUOK-AS1	-1.3722	0.00424743	0.0368898
ENSG00000110931	CAMKK2	-0.41331	0.00427114	0.0370518
ENSG00000169621	APLF	1.83245	0.00429223	0.0372077
ENSG00000181938	GINS3	0.823181	0.00430833	0.03732
ENSG00000155506	LARP1	0.215901	0.00432457	0.0374335
ENSG00000111229	ARPC3	-0.320632	0.0043755	0.0378468
ENSG00000257218	GATC	-0.386009	0.00438383	0.0378913
ENSG00000125459	MSTO1	0.824966	0.00440985	0.0380886
ENSG00000067221	STOML1	0.977685	0.00442248	0.03817
ENSG00000134291	TMEM106C	-0.289044	0.00442639	0.038176
ENSG00000053918	KCNQ1	-0.622946	0.00443325	0.0382075
ENSG00000224032	EPB41L4A-AS1	-0.469703	0.004448	0.0383069
ENSG00000144366	GULP1	0.949887	0.00446859	0.0384337
ENSG00000263753	LINC00667	1.18752	0.00446919	0.0384337
ENSG00000143924	EML4	-0.273011	0.0044738	0.0384456
ENSG00000139826	ABHD13	0.67211	0.00448679	0.0385016
ENSG00000171988	JMJD1C	-0.444786	0.00448592	0.0385016
ENSG00000086300	SNX10	0.452271	0.00449948	0.0385827
ENSG00000149591	TAGLN	2.39938	0.00450819	0.0386296
ENSG00000114416	FXR1	0.271478	0.00452018	0.0387044
ENSG00000166002	SMCO4	0.830796	0.00453624	0.038814
ENSG00000051825	MPHOSPH9	-0.451788	0.00454564	0.0388665
ENSG00000198380	GFPT1	-0.268383	0.00455764	0.0389411
ENSG00000111652	COPS7A	0.559681	0.004571	0.0390273
ENSG00000196498	NCOR2	-0.277656	0.00458322	0.0391036
ENSG00000162729	IGSF8	0.759032	0.00459388	0.0391476
ENSG00000198900	TOP1	0.25462	0.00459496	0.0391476
ENSG00000266010	GATA6-AS1	-0.956225	0.00460697	0.0392219
ENSG00000218891	ZNF579	0.928334	0.00461837	0.0392908
ENSG00000198863	RUNDC1	0.358014	0.00462727	0.0393384
ENSG00000124201	ZNFX1	0.42154	0.00465266	0.0394979
ENSG00000142910	TINAGL1	0.498883	0.00464964	0.0394979
ENSG00000121210	KIAA0922	-0.970477	0.00466178	0.0395387
ENSG00000157954	WIPI2	-0.282441	0.00466412	0.0395387
ENSG00000111319	SCNN1A	-0.435523	0.00467005	0.0395608
ENSG00000081026	MAGI3	-0.416829	0.00469402	0.0397356
ENSG00000173727	CMB9-22P13.1	0.774995	0.004738	0.0400793
ENSG00000069020	MAST4	1.1217	0.00474327	0.0400888
ENSG00000104856	RELB	0.642584	0.00474586	0.0400888
ENSG00000140443	IGF1R	-0.422424	0.0047578	0.0401612
ENSG00000099341	PSMD8	0.278317	0.00476836	0.0401738
ENSG00000125148	MT2A	1.33665	0.00476942	0.0401738
ENSG00000260589	STAM-AS1	1.96336	0.0047679	0.0401738
ENSG00000068912	ERLEC1	-0.382911	0.00477647	0.0402048
ENSG00000048544	MRPS10	0.290057	0.00482763	0.0406067
ENSG00000057608	GDI2	-0.265228	0.00483293	0.0406225
ENSG00000091527	CDV3	0.26126	0.00484662	0.0406638
ENSG00000118640	VAMP8	-0.28595	0.00484913	0.0406638
ENSG00000125144	MT1G	2.13743	0.00484629	0.0406638
ENSG00000178381	ZFAND2A	-0.913061	0.0048515	0.0406638
ENSG00000132623	ANKEF1	1.18281	0.00489108	0.0409379
ENSG00000275700	AATF	0.268402	0.00489086	0.0409379
ENSG00000004799	PDK4	-0.538196	0.00490733	0.0410374
ENSG00000135655	USP15	-0.451829	0.00490987	0.0410374
ENSG00000121073	SLC35B1	0.346564	0.00492009	0.041094
ENSG00000102606	ARHGEF7	0.453756	0.00493097	0.041156
ENSG00000129559	NEDD8	-0.305651	0.00495184	0.0413012
ENSG00000155463	OXA1L	0.456057	0.00495924	0.041334
ENSG00000122912	SLC25A16	-0.547929	0.00496582	0.0413598
ENSG00000171843	MLLT3	-0.387445	0.00497853	0.0414367
ENSG00000078668	VDAC3	0.334467	0.00498485	0.041442
ENSG00000116903	EXOC8	0.711749	0.00499309	0.041442
ENSG00000122547	EEPD1	1.0094	0.00498915	0.041442
ENSG00000265933	LINC00668	-0.785204	0.0049912	0.041442
ENSG00000121940	CLCC1	0.607356	0.0050217	0.0416504
ENSG00000071894	CPSF1	-0.368266	0.00502981	0.0416886
ENSG00000160211	G6PD	0.425325	0.00503338	0.0416891
ENSG00000211445	GPX3	1.43307	0.00504293	0.0417392
ENSG00000137309	HMGA1	-0.233649	0.00505538	0.0418131
ENSG00000060138	YBX3	-0.274242	0.00505995	0.0418219
ENSG00000178826	TMEM139	0.48728	0.00507513	0.0419183
ENSG00000100811	YY1	-0.25103	0.00510325	0.0420382
ENSG00000107872	FBXL15	-0.609953	0.00510379	0.0420382
ENSG00000135506	OS9	-0.311699	0.00509408	0.0420382
ENSG00000149577	SIDT2	0.816259	0.0050969	0.0420382
ENSG00000131242	RAB11FIP4	-0.341865	0.00511722	0.0421198
ENSG00000169750	RAC3	-1.71176	0.00512118	0.0421232
ENSG00000168003	SLC3A2	0.320684	0.00514658	0.0422737
ENSG00000179163	FUCA1	0.718378	0.0051459	0.0422737
ENSG00000132688	NES	1.15703	0.00515422	0.0423072
ENSG00000118181	RPS25	-0.238217	0.00517515	0.0424498
ENSG00000134030	CTIF	1.74447	0.00519144	0.0425541
ENSG00000103021	CCDC113	0.924061	0.00522701	0.0428162
ENSG00000075131	TIPIN	0.606571	0.00523902	0.0428338
ENSG00000103876	FAH	0.399775	0.00525224	0.0428338
ENSG00000104231	ZFAND1	-0.568417	0.00525435	0.0428338
ENSG00000121350	PYROXD1	0.501741	0.00523836	0.0428338
ENSG00000165684	SNAPC4	-0.722942	0.00524131	0.0428338
ENSG00000168280	KIF5C	-2.0724	0.00524836	0.0428338
ENSG00000177971	IMP3	0.285332	0.00524927	0.0428338
ENSG00000117519	CNN3	-0.480008	0.00527407	0.0429357
ENSG00000163513	TGFBR2	0.71429	0.00527315	0.0429357
ENSG00000179262	RAD23A	-0.234028	0.00528121	0.0429644
ENSG00000054793	ATP9A	-0.599122	0.00531087	0.0431011
ENSG00000058063	ATP11B	-0.43725	0.0053099	0.0431011
ENSG00000129173	E2F8	-0.612407	0.00530285	0.0431011
ENSG00000275764	RP11-582E3.6	0.69913	0.00531249	0.0431011
ENSG00000076928	ARHGEF1	-0.914447	0.00532332	0.0431595
ENSG00000065665	SEC61A2	1.91255	0.00533402	0.0431874
ENSG00000173905	GOLIM4	0.26052	0.00533377	0.0431874
ENSG00000110200	ANAPC15	-0.478721	0.00534919	0.0432808
ENSG00000024862	CCDC28A	-0.571734	0.00536396	0.0433708
ENSG00000073605	GSDMB	0.566735	0.00538845	0.0435098
ENSG00000236871	LINC00106	-1.48088	0.00538765	0.0435098
ENSG00000100302	RASD2	-1.69229	0.00540082	0.0435738
ENSG00000111639	MRPL51	0.260804	0.00540737	0.0435738
ENSG00000114439	BBX	-0.361676	0.00540375	0.0435738
ENSG00000153902	LGI4	-1.02266	0.00542363	0.0436558
ENSG00000221963	APOL6	0.459752	0.00542488	0.0436558
ENSG00000213337	ANKRD39	-0.674262	0.00542977	0.0436656
ENSG00000103534	TMC5	0.335315	0.00544344	0.043746
ENSG00000035115	SH3YL1	-0.303555	0.00546203	0.0438658
ENSG00000163009	C2orf48	-1.97865	0.00547358	0.0439289
ENSG00000169379	ARL13B	0.589775	0.00548379	0.0439515
ENSG00000185565	LSAMP	1.2695	0.00548226	0.0439515
ENSG00000136153	LMO7	-0.292817	0.0054976	0.0440326
ENSG00000174669	SLC29A2	-0.463648	0.0055176	0.0441631
ENSG00000138821	SLC39A8	-2.27847	0.00554013	0.0443136
ENSG00000109452	INPP4B	0.835948	0.00556842	0.0444311
ENSG00000136717	BIN1	-0.390265	0.00557349	0.0444311
ENSG00000146731	CCT6A	0.204008	0.00557314	0.0444311
ENSG00000148187	MRRF	-0.577935	0.005559	0.0444311
ENSG00000270647	TAF15	0.273923	0.00557234	0.0444311
ENSG00000166377	ATP9B	0.749594	0.0055887	0.0445225
ENSG00000108055	SMC3	-0.258778	0.00562393	0.0447732
ENSG00000100316	RPL3	-0.307	0.0056375	0.0448277
ENSG00000116138	DNAJC16	0.636363	0.00564071	0.0448277
ENSG00000205155	PSENEN	0.465789	0.00564207	0.0448277
ENSG00000153982	GDPD1	-0.84049	0.005649	0.0448528
ENSG00000128283	CDC42EP1	-0.391307	0.00566526	0.044948
ENSG00000161267	BDH1	0.505902	0.00566853	0.044948
ENSG00000181577	C6orf223	0.599704	0.00567526	0.0449714
ENSG00000182054	IDH2	0.242662	0.00568781	0.0450408
ENSG00000089195	TRMT6	0.42339	0.00571448	0.0452219
ENSG00000133704	IPO8	-0.386528	0.00573807	0.0453483
ENSG00000153179	RASSF3	-0.345764	0.00573436	0.0453483
ENSG00000181826	RELL1	0.950484	0.00575772	0.0454734
ENSG00000256628	ZBTB11-AS1	1.90362	0.0057764	0.0455906
ENSG00000136450	SRSF1	0.359528	0.00578401	0.0456205
ENSG00000204130	RUFY2	-0.70197	0.00578849	0.0456256
ENSG00000103495	MAZ	-0.315029	0.00579562	0.0456515
ENSG00000198783	ZNF830	0.479899	0.00580447	0.045691
ENSG00000131724	IL13RA1	-0.427317	0.00581067	0.0457096
ENSG00000103356	EARS2	0.625416	0.00581519	0.0457149
ENSG00000007376	RPUSD1	0.407156	0.00585377	0.0459878
ENSG00000132646	PCNA	-0.386718	0.00587046	0.0460885
ENSG00000171475	WIPF2	0.237181	0.00588525	0.0461742
ENSG00000116833	NR5A2	-1.21035	0.0059039	0.04629
ENSG00000112578	BYSL	0.515571	0.0059095	0.0463034
ENSG00000269404	SPIB	-2.80536	0.00594441	0.0465463
ENSG00000116120	FARSB	-0.321791	0.00596027	0.0466398
ENSG00000137642	SORL1	0.480718	0.00597017	0.0466866
ENSG00000123472	ATPAF1	0.423321	0.00600446	0.0468623
ENSG00000146648	EGFR	-0.406132	0.00600057	0.0468623
ENSG00000198668	CALM1	-0.239269	0.00600239	0.0468623
ENSG00000198648	STK39	-0.348719	0.00601102	0.0468828
ENSG00000153201	RANBP2	-0.300496	0.00602715	0.0469779
ENSG00000105717	PBX4	-1.58128	0.00603477	0.0470064
ENSG00000131626	PPFIA1	0.316342	0.00607043	0.0472533
ENSG00000106327	TFR2	1.39044	0.00608062	0.0473017
ENSG00000229637	PRAC2	-1.39967	0.00608698	0.0473202
ENSG00000214381	LINC00488	0.997424	0.00611537	0.0475098
ENSG00000170608	FOXA3	0.550598	0.00613315	0.0475859
ENSG00000258738	RP11-73E17.2	1.59285	0.00613199	0.0475859
ENSG00000159579	RSPRY1	0.490349	0.0061631	0.0477871
ENSG00000109917	ZPR1	0.426792	0.00616995	0.0477876
ENSG00000182899	RPL35A	-0.238138	0.00617521	0.0477876
ENSG00000197576	HOXA4	-2.51769	0.0061725	0.0477876
ENSG00000090932	DLL3	-1.1581	0.00618777	0.0478256
ENSG00000131368	MRPS25	0.346378	0.00618816	0.0478256
ENSG00000082458	DLG3	-0.307791	0.00621829	0.047965
ENSG00000185946	RNPC3	0.542541	0.00621759	0.047965
ENSG00000186474	KLK12	-1.23249	0.00621781	0.047965
ENSG00000104140	RHOV	-0.600557	0.00623677	0.0480765
ENSG00000155621	C9orf85	-0.540145	0.00624091	0.0480772
ENSG00000147889	CDKN2A	1.74077	0.00624672	0.0480909
ENSG00000134138	MEIS2	0.918878	0.00627562	0.0482821
ENSG00000124074	ENKD1	1.15001	0.00628803	0.0483463
ENSG00000180817	PPA1	-0.310348	0.00630902	0.0484764
ENSG00000104964	AES	-0.296089	0.00631889	0.0485209
ENSG00000175538	KCNE3	-0.648173	0.00632941	0.0485698
ENSG00000187954	CYHR1	-0.525261	0.00633341	0.0485698
ENSG00000090006	LTBP4	1.28109	0.00633763	0.0485708
ENSG00000106868	SUSD1	-1.01817	0.00635195	0.0486493
ENSG00000102595	UGGT2	0.493548	0.00638419	0.0488647
ENSG00000134243	SORT1	-0.455005	0.00640261	0.0489742
ENSG00000163964	PIGX	0.297055	0.00642464	0.0491112
ENSG00000196839	ADA	0.476315	0.00643392	0.0491505
ENSG00000120800	UTP20	-0.344076	0.00644057	0.0491697
ENSG00000141965	FEM1A	0.431271	0.00647921	0.0494331
ENSG00000136868	SLC31A1	-0.260426	0.00649975	0.049558
ENSG00000151576	QTRTD1	0.374081	0.00651388	0.049634
ENSG00000146670	CDCA5	0.433591	0.00654136	0.0498114
ENSG00000073060	SCARB1	-0.349705	0.00655394	0.0498753
ENSG00000152082	MZT2B	-0.237913	0.00656971	0.0499634
ENSG00000104889	RNASEH2A	0.268156	0.00659475	0.0500719
ENSG00000110801	PSMD9	-0.386441	0.0065932	0.0500719
ENSG00000135778	NTPCR	0.525838	0.0065966	0.0500719
ENSG00000135828	RNASEL	1.17415	0.006604	0.0500961
ENSG00000247077	PGAM5	-0.432465	0.00664742	0.0503933
ENSG00000122705	CLTA	-0.252987	0.00667339	0.0505581
ENSG00000108091	CCDC6	-0.279051	0.00670591	0.0507721
ENSG00000108509	CAMTA2	0.861968	0.00671041	0.0507738
ENSG00000104783	KCNN4	-0.537239	0.00675379	0.0510696
ENSG00000165861	ZFYVE1	0.914481	0.00679817	0.0513726
ENSG00000166348	USP54	-0.598435	0.00681467	0.0513994
ENSG00000183208	GDPGP1	0.598109	0.00681378	0.0513994
ENSG00000197702	PARVA	-0.663777	0.00681384	0.0513994
ENSG00000054179	ENTPD2	-0.447326	0.00683304	0.0515053
ENSG00000087502	ERGIC2	-0.327758	0.00687261	0.0517708
ENSG00000126602	TRAP1	0.310361	0.00689233	0.0518536
ENSG00000186635	ARAP1	0.791744	0.00689061	0.0518536
ENSG00000141542	RAB40B	-1.28909	0.00693497	0.0521415
ENSG00000213281	NRAS	-0.527903	0.00694976	0.0522197
ENSG00000137251	TINAG	0.652885	0.00695505	0.0522265
ENSG00000077097	TOP2B	-0.317855	0.00696521	0.0522493
ENSG00000219607	PPP1R3G	-1.31137	0.00696687	0.0522493
ENSG00000122966	CIT	-0.469878	0.00699997	0.0524645
ENSG00000178988	MRFAP1L1	0.253769	0.00700486	0.0524682
ENSG00000128487	SPECC1	-0.452624	0.00702798	0.0526082
ENSG00000114113	RBP2	-0.341684	0.00705423	0.0527715
ENSG00000155508	CNOT8	-0.715291	0.00707833	0.0529185
ENSG00000132849	INADL	0.350577	0.00708535	0.0529378
ENSG00000106415	GLCCI1	-0.843244	0.00711533	0.0529954
ENSG00000149054	ZNF215	0.770871	0.00710581	0.0529954
ENSG00000159063	ALG8	0.532595	0.00710951	0.0529954
ENSG00000186687	LYRM7	0.283468	0.00711352	0.0529954
ENSG00000198431	TXNRD1	-0.288853	0.00710062	0.0529954
ENSG00000152931	PART1	-2.05445	0.0071293	0.0530663
ENSG00000180992	MRPL14	0.348194	0.0071346	0.0530725
ENSG00000163818	LZTFL1	-1.05886	0.0071452	0.0531182
ENSG00000147403	RPL10	-0.265331	0.0071695	0.0532503
ENSG00000158290	CUL4B	-0.363052	0.00717458	0.0532503
ENSG00000166441	RPL27A	-0.20257	0.0071764	0.0532503
ENSG00000176871	WSB2	-0.482045	0.00719496	0.0533548
ENSG00000136158	SPRY2	-0.425274	0.00720635	0.053406
ENSG00000052795	FNIP2	-0.361672	0.00722017	0.0534751
ENSG00000101849	TBL1X	-0.516602	0.0073017	0.0540447
ENSG00000132561	MATN2	-0.785385	0.00730616	0.0540447
ENSG00000138119	MYOF	-0.435893	0.00732486	0.0541494
ENSG00000150787	PTS	0.806343	0.00734721	0.0542809
ENSG00000134901	KDELC1	1.24396	0.00736917	0.0544093
ENSG00000171202	TMEM126A	0.606901	0.00737783	0.0544395
ENSG00000160226	C21orf2	-0.467991	0.00739092	0.0544936
ENSG00000244625	MIATNB	1.17875	0.00739432	0.0544936
ENSG00000175130	MARCKSL1	-0.386105	0.00740062	0.0545063
ENSG00000130254	SAFB2	0.286706	0.00745653	0.0548841
ENSG00000118900	UBN1	0.258265	0.00746519	0.0549139
ENSG00000183161	FANCF	0.732771	0.00746999	0.0549153
ENSG00000275835	TUBGCP5	0.454912	0.00748833	0.0550161
ENSG00000138767	CNOT6L	-0.368832	0.00749661	0.055043
ENSG00000144354	CDCA7	-0.331952	0.00751464	0.0551413
ENSG00000152348	ATG10	0.657237	0.00753745	0.0552746
ENSG00000108010	GLRX3	-0.293163	0.00755375	0.0553601
ENSG00000142530	FAM71E1	1.28362	0.00756052	0.0553756
ENSG00000116176	TPSG1	-0.832773	0.00759797	0.0555583
ENSG00000131508	UBE2D2	0.254386	0.00759461	0.0555583
ENSG00000151239	TWF1	-0.518891	0.00760415	0.0555583
ENSG00000214756	METTL12	-0.512573	0.00760065	0.0555583
ENSG00000090686	USP48	0.382453	0.00762526	0.0556459
ENSG00000143842	SOX13	-1.06962	0.00762547	0.0556459
ENSG00000139324	TMTC3	0.48457	0.00763354	0.0556706
ENSG00000196118	CCDC189	1.40903	0.00765383	0.0557844
ENSG00000105647	PIK3R2	-0.335549	0.00766092	0.0558019
ENSG00000280206	CTB-193M12.5	-0.453343	0.0076747	0.0558681
ENSG00000160190	SLC37A1	0.413051	0.00770626	0.0560621
ENSG00000182774	RPS17	-0.247754	0.00771731	0.0560621
ENSG00000197780	TAF13	0.41928	0.0077202	0.0560621
ENSG00000278376	RP11-158I9.8	-1.38293	0.00771739	0.0560621
ENSG00000231500	RPS18	-0.298228	0.00773308	0.0561214
ENSG00000050426	LETMD1	-0.544641	0.00776286	0.0562689
ENSG00000106025	TSPAN12	-1.06897	0.00776158	0.0562689
ENSG00000182575	NXPH3	3.06244	0.00777508	0.0563232
ENSG00000225190	PLEKHM1	0.511269	0.0077836	0.0563506
ENSG00000116898	MRPS15	0.307989	0.00780074	0.0563718
ENSG00000173402	DAG1	0.518365	0.00779322	0.0563718
ENSG00000189079	ARID2	-0.41919	0.00779762	0.0563718
ENSG00000023572	GLRX2	0.544144	0.00782158	0.0564539
ENSG00000204217	BMPR2	-0.518584	0.00782099	0.0564539
ENSG00000126653	NSRP1	0.339811	0.00783365	0.0565067
ENSG00000101928	MOSPD1	0.708731	0.00785982	0.0566612
ENSG00000265241	RBM8A	0.227493	0.00786593	0.0566708
ENSG00000196998	WDR45	1.59801	0.00788628	0.0567831
ENSG00000006210	CX3CL1	-2.19677	0.00789205	0.0567903
ENSG00000106004	HOXA5	-2.3627	0.00790308	0.0568354
ENSG00000174562	KLK15	-2.66762	0.00790999	0.0568506
ENSG00000133460	SLC2A11	-0.691864	0.00794641	0.057078
ENSG00000136156	ITM2B	0.326941	0.00795608	0.0571129
ENSG00000181418	DDN	-0.680466	0.0079787	0.0572408
ENSG00000145476	CYP4V2	1.22093	0.0079867	0.0572637
ENSG00000137693	YAP1	0.351608	0.00799761	0.0573074
ENSG00000174485	DENND4A	-0.483374	0.00800419	0.0573201
ENSG00000114405	C3orf14	0.687668	0.00803413	0.0574998
ENSG00000168758	SEMA4C	-0.976211	0.00806243	0.0576677
ENSG00000004139	SARM1	0.586655	0.00808269	0.0577334
ENSG00000101161	PRPF6	0.240711	0.00808617	0.0577334
ENSG00000136270	TBRG4	0.340315	0.00807984	0.0577334
ENSG00000180767	CHST13	2.84476	0.00810586	0.0578393
ENSG00000183779	ZNF703	0.270373	0.00813347	0.0580016
ENSG00000134802	SLC43A3	-1.88191	0.00816053	0.0581596
ENSG00000196169	KIF19	-2.04311	0.00821544	0.058516
ENSG00000169814	BTD	1.27205	0.00822631	0.0585584
ENSG00000148803	FUOM	-0.436851	0.00823167	0.0585615
ENSG00000132879	FBXO44	0.909269	0.0082538	0.0586838
ENSG00000136933	RABEPK	-0.63464	0.00828209	0.0588498
ENSG00000134575	ACP2	0.568514	0.00828954	0.0588676
ENSG00000176171	BNIP3	-0.317939	0.0083141	0.0590068
ENSG00000188229	TUBB4B	0.235287	0.00831978	0.0590119
ENSG00000240990	HOXA11-AS	-0.522237	0.00836608	0.059305
ENSG00000119411	BSPRY	-0.286739	0.00837932	0.0593635
ENSG00000078900	TP73	1.56176	0.00839267	0.0593714
ENSG00000113368	LMNB1	-0.297517	0.0083954	0.0593714
ENSG00000136522	MRPL47	0.340095	0.00838548	0.0593714
ENSG00000140575	IQGAP1	-0.210349	0.00841862	0.0595003
ENSG00000153531	ADPRHL1	-1.89796	0.00844544	0.0596544
ENSG00000124299	PEPD	0.405004	0.00845525	0.0596707
ENSG00000169607	CKAP2L	-0.484709	0.00845778	0.0596707
ENSG00000000003	TSPAN6	-0.232831	0.00850141	0.0598834
ENSG00000144867	SRPRB	0.273007	0.00850147	0.0598834
ENSG00000151849	CENPJ	-0.41722	0.00850303	0.0598834
ENSG00000170909	OSCAR	3.2317	0.00851919	0.0599618
ENSG00000086827	ZW10	0.529956	0.00855447	0.0601745
ENSG00000162341	TPCN2	0.639945	0.00860049	0.0604625
ENSG00000130332	LSM7	-0.380261	0.00861394	0.0605213
ENSG00000132950	ZMYM5	-0.732114	0.00864524	0.0607054
ENSG00000173826	KCNH6	-2.93237	0.00867232	0.0608596
ENSG00000125968	ID1	0.47062	0.00870712	0.0610679
ENSG00000067533	RRP15	0.284395	0.00872478	0.0611556
ENSG00000162636	FAM102B	-1.04161	0.0087432	0.0612487
ENSG00000198794	SCAMP5	1.02925	0.00876314	0.0613523
ENSG00000129538	RNASE1	-0.334578	0.0087975	0.0615566
ENSG00000197180	CH17-340M24.3	1.1527	0.00880689	0.0615861
ENSG00000138071	ACTR2	-0.208559	0.00882961	0.0617088
ENSG00000102996	MMP15	-0.541386	0.00884542	0.0617514
ENSG00000215305	VPS16	-0.646759	0.00884609	0.0617514
ENSG00000163032	VSNL1	-1.01641	0.00887134	0.0618914
ENSG00000180957	PITPNB	-0.428811	0.00889388	0.0620123
ENSG00000261150	EPPK1	-0.37696	0.00892417	0.0621871
ENSG00000164970	FAM219A	0.798996	0.00894797	0.0623164
ENSG00000251562	MALAT1	0.286759	0.00899484	0.0626062
ENSG00000136213	CHST12	0.616035	0.00900014	0.0626065
ENSG00000167695	FAM57A	-0.376419	0.00900814	0.0626255
ENSG00000114209	PDCD10	0.262664	0.00902357	0.0626962
ENSG00000142669	SH3BGRL3	-0.235862	0.00903081	0.0627098
ENSG00000177042	TMEM80	0.89576	0.00905852	0.0628656
ENSG00000225663	FAM195B	0.472562	0.00906909	0.0629023
ENSG00000243147	MRPL33	-0.315161	0.00910813	0.0631363
ENSG00000090905	TNRC6A	0.329228	0.00913243	0.0632679
ENSG00000143333	RGS16	1.4225	0.00916854	0.0634811
ENSG00000136816	TOR1B	-0.77051	0.00919568	0.0636223
ENSG00000214753	HNRNPUL2	0.276494	0.00919963	0.0636223
ENSG00000136379	ABHD17C	0.314846	0.00923761	0.0638427
ENSG00000180185	FAHD1	0.393324	0.00924222	0.0638427
ENSG00000175197	DDIT3	-1.00892	0.00925012	0.0638602
ENSG00000108389	MTMR4	0.491428	0.00928665	0.0639984
ENSG00000114805	PLCH1	-1.15854	0.0092907	0.0639984
ENSG00000115486	GGCX	-0.610043	0.00928353	0.0639984
ENSG00000127399	LRRC61	0.444272	0.00929166	0.0639984
ENSG00000138814	PPP3CA	-0.633791	0.00932132	0.0641656
ENSG00000166171	DPCD	-0.555915	0.00933356	0.0642127
ENSG00000111530	CAND1	-0.320891	0.00938074	0.0645
ENSG00000172548	NIPAL4	-1.11141	0.00940937	0.0646595
ENSG00000140612	SEC11A	0.286256	0.00941735	0.064677
ENSG00000134369	NAV1	2.0644	0.00942524	0.0646939
ENSG00000119335	SET	-0.24064	0.00943102	0.0646963
ENSG00000134107	BHLHE40	-1.19416	0.00950196	0.065033
ENSG00000135473	PAN2	-2.20199	0.00949905	0.065033
ENSG00000138617	PARP16	-0.774407	0.00949739	0.065033
ENSG00000176058	TPRN	0.308335	0.00949376	0.065033
ENSG00000104805	NUCB1	0.291331	0.00951821	0.0651068
ENSG00000132434	LANCL2	0.394593	0.00952404	0.0651092
ENSG00000134905	CARS2	0.32832	0.00953024	0.0651142
ENSG00000106785	TRIM14	-0.33682	0.00955769	0.0651522
ENSG00000138772	ANXA3	0.757927	0.0095463	0.0651522
ENSG00000147155	EBP	-0.276118	0.00955506	0.0651522
ENSG00000157106	SMG1	-0.3034	0.00954846	0.0651522
ENSG00000126457	PRMT1	-0.2947	0.00957558	0.0652367
ENSG00000103254	FAM173A	0.68992	0.00961754	0.0654476
ENSG00000168060	NAALADL1	1.64578	0.00961414	0.0654476
ENSG00000173145	NOC3L	-0.374948	0.00963946	0.0655245
ENSG00000256053	APOPT1	0.392972	0.00963984	0.0655245
ENSG00000168792	ABHD15	0.470558	0.00965447	0.0655865
ENSG00000162959	MEMO1	-1.47076	0.00970097	0.0658648
ENSG00000167105	TMEM92	0.569828	0.00971724	0.0659001
ENSG00000167767	KRT80	1.13353	0.00971249	0.0659001
ENSG00000106384	MOGAT3	0.39774	0.00975335	0.0661073
ENSG00000065413	ANKRD44	1.61083	0.00977493	0.0661248
ENSG00000104689	TNFRSF10A	0.386064	0.00978162	0.0661248
ENSG00000107105	ELAVL2	-0.781853	0.00979726	0.0661248
ENSG00000111802	TDP2	-0.447422	0.00976714	0.0661248
ENSG00000122359	ANXA11	-0.250635	0.00980593	0.0661248
ENSG00000129084	PSMA1	0.383755	0.00979185	0.0661248
ENSG00000163349	HIPK1	0.412458	0.00980068	0.0661248
ENSG00000163655	GMPS	0.311844	0.00979916	0.0661248
ENSG00000180745	CLRN3	-0.259576	0.00978344	0.0661248
ENSG00000173702	MUC13	0.316568	0.00981211	0.0661289
ENSG00000197724	PHF2	-0.51551	0.00982007	0.0661451
ENSG00000138101	DTNB	-1.26232	0.00984425	0.0662705
ENSG00000117543	DPH5	-0.423302	0.00985744	0.0663041
ENSG00000196456	ZNF775	0.867077	0.00986038	0.0663041
ENSG00000115183	TANC1	-0.508206	0.0098777	0.066383
ENSG00000088386	SLC15A1	1.46196	0.00989913	0.0664895
ENSG00000078967	UBE2D4	0.635828	0.00994959	0.0667908
ENSG00000123843	C4BPB	1.7361	0.0100441	0.0673873
ENSG00000273173	SNURF	2.3441	0.0100748	0.0675548
ENSG00000168234	TTC39C	-1.27545	0.0100881	0.0676064
ENSG00000100280	AP1B1	-0.321898	0.0100958	0.0676194
ENSG00000165572	KBTBD6	0.423585	0.0101037	0.0676343
ENSG00000114933	INO80D	-0.377212	0.0101268	0.0676367
ENSG00000116906	GNPAT	0.427771	0.0101144	0.0676367
ENSG00000155096	AZIN1	-0.315764	0.0101163	0.0676367
ENSG00000165113	GKAP1	-0.580625	0.0101229	0.0676367
ENSG00000126070	AGO3	0.583113	0.0101508	0.0676456
ENSG00000140807	NKD1	1.25441	0.0101407	0.0676456
ENSG00000146285	SCML4	0.882749	0.0101377	0.0676456
ENSG00000163539	CLASP2	0.7402	0.0101483	0.0676456
ENSG00000064651	SLC12A2	0.244331	0.0101843	0.0678306
ENSG00000124151	NCOA3	-0.37056	0.0101932	0.0678447
ENSG00000152556	PFKM	-0.491035	0.0101978	0.0678447
ENSG00000156381	ANKRD9	0.377727	0.0102305	0.0680242
ENSG00000143514	TP53BP2	0.479531	0.0102621	0.068158
ENSG00000182199	SHMT2	-0.244946	0.0102593	0.068158
ENSG00000174839	DENND6A	0.834585	0.0102939	0.068331
ENSG00000158125	XDH	0.908283	0.0103415	0.0686087
ENSG00000121741	ZMYM2	-0.47072	0.0103614	0.0687012
ENSG00000145349	CAMK2D	-0.545321	0.0103728	0.0687012
ENSG00000174607	UGT8	-0.350921	0.0103785	0.0687012
ENSG00000263603	CTD-2349P21.5	-2.61089	0.0103762	0.0687012
ENSG00000196923	PDLIM7	0.695001	0.0103906	0.0687429
ENSG00000164663	USP49	-1.12181	0.0103971	0.0687476
ENSG00000060762	MPC1	0.418597	0.0104079	0.0687809
ENSG00000169241	SLC50A1	0.492002	0.0104486	0.0689758
ENSG00000183148	ANKRD20A2	2.17361	0.010449	0.0689758
ENSG00000153339	TRAPPC8	-0.795872	0.0104602	0.0690117
ENSG00000243649	CFB	0.898966	0.0104725	0.0690546
ENSG00000183718	TRIM52	0.942623	0.0105052	0.0692317
ENSG00000132329	RAMP1	-1.92971	0.0105309	0.0693626
ENSG00000188938	FAM120AOS	-0.375164	0.0105502	0.0694515
ENSG00000108854	SMURF2	-0.529709	0.0105828	0.0694919
ENSG00000115828	QPCT	-0.90994	0.0105786	0.0694919
ENSG00000118705	RPN2	0.223122	0.0105712	0.0694919
ENSG00000135931	ARMC9	2.19292	0.0105855	0.0694919
ENSG00000232119	MCTS1	0.247246	0.0105763	0.0694919
ENSG00000115020	PIKFYVE	-0.613167	0.0106011	0.0695561
ENSG00000141429	GALNT1	-0.244425	0.0106073	0.0695585
ENSG00000106258	CYP3A5	1.0896	0.0106226	0.069582
ENSG00000164615	CAMLG	-0.272067	0.0106178	0.069582
ENSG00000198729	PPP1R14C	1.41096	0.0106647	0.069819
ENSG00000184182	UBE2F	-0.395649	0.0106749	0.0698478
ENSG00000130479	MAP1S	0.308634	0.010723	0.0700927
ENSG00000140525	FANCI	0.293586	0.0107241	0.0700927
ENSG00000023909	GCLM	0.341975	0.0107601	0.0702892
ENSG00000125266	EFNB2	0.379118	0.0107829	0.0703606
ENSG00000138032	PPM1B	-0.460775	0.0107798	0.0703606
ENSG00000136856	SLC2A8	0.299099	0.0108007	0.0704381
ENSG00000108604	SMARCD2	-0.247386	0.0108424	0.0706332
ENSG00000158882	TOMM40L	0.61934	0.0108425	0.0706332
ENSG00000181751	C5orf30	-0.620173	0.0108613	0.0707173
ENSG00000138193	PLCE1	-0.336463	0.0108675	0.0707191
ENSG00000140743	CDR2	0.496803	0.0108772	0.0707434
ENSG00000143226	FCGR2A	-1.82229	0.0109529	0.0711958
ENSG00000158710	TAGLN2	-0.220214	0.0109587	0.0711958
ENSG00000099991	CABIN1	-0.529379	0.0110098	0.0714129
ENSG00000110955	ATP5B	-0.241155	0.0110161	0.0714129
ENSG00000123395	ATG101	-0.400291	0.0110149	0.0714129
ENSG00000148835	TAF5	-0.66134	0.0110031	0.0714129
ENSG00000130695	CEP85	-0.754442	0.0110997	0.0719157
ENSG00000138823	MTTP	1.36975	0.0111104	0.0719458
ENSG00000265972	TXNIP	-0.268405	0.0111489	0.0721554
ENSG00000122085	MTERF4	-0.760696	0.0111759	0.0722517
ENSG00000160888	IER2	0.265347	0.0111744	0.0722517
ENSG00000176974	SHMT1	0.463895	0.0112102	0.0724344
ENSG00000114126	TFDP2	-0.308564	0.0112241	0.0724849
ENSG00000226752	PSMD5-AS1	-0.797871	0.0112517	0.0726235
ENSG00000188997	KCTD21	1.17814	0.0112989	0.0728886
ENSG00000108176	DNAJC12	-2.1067	0.0113276	0.0730342
ENSG00000100558	PLEK2	0.507665	0.0113578	0.07311
ENSG00000115221	ITGB6	-1.03092	0.0113544	0.07311
ENSG00000144736	SHQ1	0.49219	0.0113548	0.07311
ENSG00000188603	CLN3	0.443443	0.0114138	0.0734309
ENSG00000177469	PTRF	0.379667	0.0114947	0.0739116
ENSG00000139998	RAB15	-0.314626	0.0115224	0.0740125
ENSG00000241973	PI4KA	-1.08618	0.0115247	0.0740125
ENSG00000271303	SRXN1	0.778112	0.0115291	0.0740125
ENSG00000184939	ZFP90	0.828647	0.0115619	0.0741832
ENSG00000091138	SLC26A3	0.694256	0.0115727	0.0742124
ENSG00000099800	TIMM13	-0.188313	0.0116029	0.0742408
ENSG00000132716	DCAF8	0.37008	0.0116083	0.0742408
ENSG00000153774	CFDP1	0.298615	0.0115879	0.0742408
ENSG00000164284	GRPEL2	0.477568	0.0116014	0.0742408
ENSG00000166833	NAV2	0.41554	0.0116005	0.0742408
ENSG00000086598	TMED2	-0.254244	0.0116411	0.0743935
ENSG00000265808	SEC22B	0.405264	0.0116447	0.0743935
ENSG00000172809	RPL38	-0.186729	0.0117025	0.0747229
ENSG00000161800	RACGAP1	-0.623333	0.0117156	0.0747664
ENSG00000148450	MSRB2	0.253565	0.0117465	0.0749231
ENSG00000095485	CWF19L1	-0.487786	0.011773	0.0749756
ENSG00000165264	NDUFB6	-0.604567	0.0117736	0.0749756
ENSG00000168883	USP39	-0.339364	0.0117674	0.0749756
ENSG00000164889	SLC4A2	0.392082	0.0117846	0.0750058
ENSG00000083807	SLC27A5	-0.489893	0.0118165	0.075128
ENSG00000118058	KMT2A	-0.237617	0.0118122	0.075128
ENSG00000155265	GOLGA7B	0.496266	0.0118763	0.0753474
ENSG00000155592	ZKSCAN2	1.57935	0.0118754	0.0753474
ENSG00000173575	CHD2	-0.310495	0.011865	0.0753474
ENSG00000182481	KPNA2	0.263275	0.0118644	0.0753474
ENSG00000188522	FAM83G	0.534919	0.0118922	0.0753777
ENSG00000267673	FDX1L	1.17567	0.0118937	0.0753777
ENSG00000175820	CCDC168	1.5509	0.0119042	0.0754037
ENSG00000125870	SNRPB2	0.25788	0.0119291	0.0755215
ENSG00000112658	SRF	0.471807	0.01197	0.0756196
ENSG00000147251	DOCK11	-2.09749	0.0119533	0.0756196
ENSG00000171316	CHD7	-0.250391	0.0119608	0.0756196
ENSG00000204315	FKBPL	0.681899	0.0119652	0.0756196
ENSG00000136068	FLNB	0.332361	0.0119988	0.0756825
ENSG00000139620	KANSL2	-0.755548	0.0119991	0.0756825
ENSG00000172137	CALB2	1.44611	0.0119932	0.0756825
ENSG00000189337	KAZN	0.758192	0.0120142	0.0757379
ENSG00000157625	TAB3	-0.74644	0.0120483	0.0758722
ENSG00000273320	RP11-22N19.2	-2.88603	0.0120467	0.0758722
ENSG00000169062	UPF3A	0.335295	0.0120761	0.0759672
ENSG00000269900	RMRP	0.782257	0.0120728	0.0759672
ENSG00000141456	PELP1	0.355971	0.012086	0.0759895
ENSG00000104408	EIF3E	-0.280719	0.0121293	0.0762213
ENSG00000166226	CCT2	-0.234336	0.0121661	0.0764119
ENSG00000254772	EEF1G	-0.670631	0.0121901	0.0765225
ENSG00000275202	RP11-156K23.3	2.16207	0.0122199	0.0766541
ENSG00000275832	ARHGAP23	1.73172	0.012224	0.0766541
ENSG00000124772	CPNE5	1.14338	0.0122399	0.0767137
ENSG00000113070	HBEGF	0.415891	0.0122611	0.0767659
ENSG00000269929	RP11-2B6.2	-1.49725	0.0122564	0.0767659
ENSG00000046647	GEMIN8	1.62312	0.0122841	0.0768693
ENSG00000146263	MMS22L	-0.449167	0.0123327	0.0771327
ENSG00000100196	KDELR3	0.728155	0.0123515	0.0772098
ENSG00000105655	ISYNA1	-1.57526	0.0123842	0.0773329
ENSG00000147996	CBWD5	1.15413	0.0123841	0.0773329
ENSG00000108733	PEX12	1.74221	0.0123944	0.0773365
ENSG00000189143	CLDN4	0.239903	0.0123977	0.0773365
ENSG00000173276	ZBTB21	0.526246	0.0124354	0.0775309
ENSG00000100413	POLR3H	0.482735	0.0125018	0.0779037
ENSG00000182580	EPHB3	-0.595535	0.0125364	0.0780784
ENSG00000100227	POLDIP3	0.564723	0.0125922	0.0783851
ENSG00000131069	ACSS2	-0.3302	0.012602	0.0784049
ENSG00000004897	CDC27	0.276669	0.0126969	0.0789522
ENSG00000147535	PLPP5	0.542828	0.0127032	0.0789522
ENSG00000088298	EDEM2	0.954523	0.0127152	0.0789747
ENSG00000104331	IMPAD1	-0.297391	0.0127201	0.0789747
ENSG00000128228	SDF2L1	0.295832	0.0127483	0.0791083
ENSG00000244649	CTD-2377D24.6	0.728335	0.0127668	0.0791821
ENSG00000123352	SPATS2	-0.399489	0.0128077	0.0793943
ENSG00000211460	TSN	-0.258208	0.0128433	0.0795737
ENSG00000197249	SERPINA1	-1.02776	0.0128522	0.0795876
ENSG00000079387	SENP1	-0.329722	0.0128836	0.0797402
ENSG00000168612	ZSWIM1	0.809839	0.0129012	0.0798079
ENSG00000245937	LINC01184	0.423064	0.0129375	0.0799908
ENSG00000149658	YTHDF1	0.291659	0.0129851	0.0802019
ENSG00000198843	SELT	0.415907	0.0129849	0.0802019
ENSG00000032444	PNPLA6	0.559627	0.0130159	0.0802453
ENSG00000104957	CCDC130	0.518596	0.01302	0.0802453
ENSG00000106617	PRKAG2	-0.487819	0.013032	0.0802453
ENSG00000120438	TCP1	0.222557	0.0130016	0.0802453
ENSG00000148175	STOM	-0.880789	0.0130176	0.0802453
ENSG00000178605	GTPBP6	-0.48607	0.0130368	0.0802453
ENSG00000204128	C2orf72	-0.569499	0.0130394	0.0802453
ENSG00000198498	TMA16	0.349816	0.0130525	0.0802845
ENSG00000241343	RPL36A	-0.231417	0.0130709	0.0803562
ENSG00000080802	CNOT4	-0.357818	0.0130891	0.0804269
ENSG00000131931	THAP1	0.895423	0.0131133	0.0805175
ENSG00000173456	RNF26	0.406933	0.0131174	0.0805175
ENSG00000132000	PODNL1	-0.823712	0.0132007	0.0809867
ENSG00000198060	2005-03-01	-0.424249	0.0132235	0.0810449
ENSG00000204227	RING1	0.340843	0.0132238	0.0810449
ENSG00000164120	HPGD	-0.724902	0.0132416	0.0811123
ENSG00000172183	ISG20	0.82717	0.013291	0.0813235
ENSG00000188234	AGAP4	-2.45927	0.0132966	0.0813235
ENSG00000237190	CDKN2AIPNL	-0.527693	0.0132842	0.0813235
ENSG00000167635	ZNF146	0.477479	0.0133675	0.0817155
ENSG00000132334	PTPRE	-0.477761	0.0133835	0.0817459
ENSG00000273329	RP11-448A19.1	1.23366	0.0133862	0.0817459
ENSG00000065154	OAT	-0.564434	0.0134288	0.0819273
ENSG00000162174	ASRGL1	0.415331	0.0134297	0.0819273
ENSG00000117016	RIMS3	1.21159	0.0134387	0.08194
ENSG00000258472	RP11-192H23.4	-2.21019	0.013479	0.0821442
ENSG00000090615	GOLGA3	-0.313163	0.0135084	0.082281
ENSG00000198818	SFT2D1	0.542177	0.0135435	0.0824525
ENSG00000173467	AGR3	-1.03964	0.0136065	0.0827935
ENSG00000213906	LTB4R2	1.65423	0.0136855	0.0832316
ENSG00000173064	HECTD4	-0.585581	0.0136959	0.0832524
ENSG00000162244	RPL29	-0.32286	0.0137714	0.0836686
ENSG00000100029	PES1	-0.287613	0.0138361	0.0839764
ENSG00000177694	NAALADL2	-1.24014	0.0138302	0.0839764
ENSG00000077514	POLD3	0.386017	0.0138467	0.0839977
ENSG00000131791	PRKAB2	-0.717857	0.0138894	0.0842139
ENSG00000136250	AOAH	0.510505	0.013899	0.0842292
ENSG00000112419	PHACTR2	0.284487	0.0139181	0.0843017
ENSG00000101407	TTI1	0.366292	0.0139576	0.0844984
ENSG00000135525	MAP7	-0.218693	0.0140126	0.0847879
ENSG00000197958	RPL12	-0.255428	0.0140329	0.0848678
ENSG00000102870	ZNF629	0.425412	0.0140495	0.084882
ENSG00000165389	SPTSSA	0.476602	0.0140464	0.084882
ENSG00000140836	ZFHX3	-0.323838	0.0140621	0.084915
ENSG00000101189	MRGBP	0.321601	0.014073	0.0849375
ENSG00000003056	M6PR	0.310617	0.014107	0.0850009
ENSG00000057704	TMCC3	-0.468169	0.0141036	0.0850009
ENSG00000085449	WDFY1	-0.394387	0.0141206	0.0850009
ENSG00000089159	PXN	-0.307703	0.0141134	0.0850009
ENSG00000115415	STAT1	-0.357073	0.0141264	0.0850009
ENSG00000173638	SLC19A1	0.380942	0.0141052	0.0850009
ENSG00000138463	DIRC2	0.676928	0.0141345	0.0850073
ENSG00000078304	PPP2R5C	-0.300128	0.0141741	0.0850528
ENSG00000113494	PRLR	-0.365713	0.014169	0.0850528
ENSG00000118257	NRP2	-0.687506	0.0141603	0.0850528
ENSG00000171960	PPIH	-0.376217	0.0141778	0.0850528
ENSG00000183914	DNAH2	1.31335	0.0141542	0.0850528
ENSG00000049656	CLPTM1L	0.270498	0.0142181	0.0852514
ENSG00000100902	PSMA6	1.0529	0.0142263	0.0852577
ENSG00000084092	NOA1	-0.510168	0.0142401	0.0852975
ENSG00000065000	AP3D1	0.248708	0.0142739	0.085328
ENSG00000156650	KAT6B	-0.39678	0.0142727	0.085328
ENSG00000158864	NDUFS2	0.307163	0.0142598	0.085328
ENSG00000259494	MRPL46	0.436382	0.0142525	0.085328
ENSG00000099940	SNAP29	-0.332057	0.0143475	0.085682
ENSG00000137714	FDX1	0.351562	0.014346	0.085682
ENSG00000037757	MRI1	-0.559852	0.0143782	0.085822
ENSG00000136826	KLF4	-0.756925	0.0144026	0.0858816
ENSG00000140519	RHCG	1.91585	0.0143988	0.0858816
ENSG00000184743	ATL3	-0.388517	0.0144222	0.0859556
ENSG00000197361	FBXL22	2.27752	0.0144462	0.0860555
ENSG00000165525	NEMF	0.293814	0.0144546	0.0860625
[truncated: 9,903 more rows]
